# Supplementary material for: Metabolic Reconstruction for Metagenomic Data and Its Application to the Human Microbiome
Source: PLoS Comput Biol. 2012 Jun 13;8(6):e1002358. doi: 10.1371/journal.pcbi.1002358 (PMC3374609; doi:10.1371/journal.pcbi.1002358)
Supplement: Table S8 — HUMAnN coverage estimates for metabolic pathways in the human microbiome. Inferred pathway presence/absence confidence values for each of 281 KEGG pathways in 649 samples spanning seven body sites across the human microbiome. (XLSX) [file pcbi.1002358.s013.xlsx]

## Sheet: humann-mpt-cov_subset
ID	NAME	SRS011132_vs_KEGG_v54-mpt-cop-nul-nve-nul-nve-xpe	SRS011263_vs_KEGG_v54-mpt-cop-nul-nve-nul-nve-xpe	SRS011397_vs_KEGG_v54-mpt-cop-nul-nve-nul-nve-xpe	SRS012291_vs_KEGG_v54-mpt-cop-nul-nve-nul-nve-xpe	SRS012663_vs_KEGG_v54-mpt-cop-nul-nve-nul-nve-xpe	SRS013155_vs_KEGG_v54-mpt-cop-nul-nve-nul-nve-xpe	SRS013269_vs_KEGG_v54-mpt-cop-nul-nve-nul-nve-xpe	SRS013637_vs_KEGG_v54-mpt-cop-nul-nve-nul-nve-xpe	SRS013876_vs_KEGG_v54-mpt-cop-nul-nve-nul-nve-xpe	SRS013956_vs_KEGG_v54-mpt-cop-nul-nve-nul-nve-xpe	SRS014464_vs_KEGG_v54-mpt-cop-nul-nve-nul-nve-xpe	SRS014682_vs_KEGG_v54-mpt-cop-nul-nve-nul-nve-xpe	SRS014901_vs_KEGG_v54-mpt-cop-nul-nve-nul-nve-xpe	SRS015051_vs_KEGG_v54-mpt-cop-nul-nve-nul-nve-xpe	SRS015269_vs_KEGG_v54-mpt-cop-nul-nve-nul-nve-xpe	SRS015430_vs_KEGG_v54-mpt-cop-nul-nve-nul-nve-xpe	SRS015450_vs_KEGG_v54-mpt-cop-nul-nve-nul-nve-xpe	SRS015640_vs_KEGG_v54-mpt-cop-nul-nve-nul-nve-xpe	SRS015752_vs_KEGG_v54-mpt-cop-nul-nve-nul-nve-xpe	SRS015793_vs_KEGG_v54-mpt-cop-nul-nve-nul-nve-xpe	SRS015937_vs_KEGG_v54-mpt-cop-nul-nve-nul-nve-xpe	SRS015996_vs_KEGG_v54-mpt-cop-nul-nve-nul-nve-xpe	SRS016033_vs_KEGG_v54-mpt-cop-nul-nve-nul-nve-xpe	SRS016188_vs_KEGG_v54-mpt-cop-nul-nve-nul-nve-xpe	SRS016292_vs_KEGG_v54-mpt-cop-nul-nve-nul-nve-xpe	SRS016434_vs_KEGG_v54-mpt-cop-nul-nve-nul-nve-xpe	SRS016513_vs_KEGG_v54-mpt-cop-nul-nve-nul-nve-xpe	SRS016553_vs_KEGG_v54-mpt-cop-nul-nve-nul-nve-xpe	SRS016581_vs_KEGG_v54-mpt-cop-nul-nve-nul-nve-xpe	SRS016752_vs_KEGG_v54-mpt-cop-nul-nve-nul-nve-xpe	SRS017044_vs_KEGG_v54-mpt-cop-nul-nve-nul-nve-xpe	SRS017156_vs_KEGG_v54-mpt-cop-nul-nve-nul-nve-xpe	SRS017244_vs_KEGG_v54-mpt-cop-nul-nve-nul-nve-xpe	SRS017451_vs_KEGG_v54-mpt-cop-nul-nve-nul-nve-xpe	SRS017697_vs_KEGG_v54-mpt-cop-nul-nve-nul-nve-xpe	SRS017820_vs_KEGG_v54-mpt-cop-nul-nve-nul-nve-xpe	SRS018312_vs_KEGG_v54-mpt-cop-nul-nve-nul-nve-xpe	SRS018369_vs_KEGG_v54-mpt-cop-nul-nve-nul-nve-xpe	SRS018463_vs_KEGG_v54-mpt-cop-nul-nve-nul-nve-xpe	SRS018585_vs_KEGG_v54-mpt-cop-nul-nve-nul-nve-xpe	SRS018671_vs_KEGG_v54-mpt-cop-nul-nve-nul-nve-xpe	SRS018784_vs_KEGG_v54-mpt-cop-nul-nve-nul-nve-xpe	SRS018981_vs_KEGG_v54-mpt-cop-nul-nve-nul-nve-xpe	SRS019019_vs_KEGG_v54-mpt-cop-nul-nve-nul-nve-xpe	SRS019039_vs_KEGG_v54-mpt-cop-nul-nve-nul-nve-xpe	SRS019067_vs_KEGG_v54-mpt-cop-nul-nve-nul-nve-xpe	SRS019087_vs_KEGG_v54-mpt-cop-nul-nve-nul-nve-xpe	SRS019119_vs_KEGG_v54-mpt-cop-nul-nve-nul-nve-xpe
RANDSID	Random subject ID	158479027	158742018	158984779	158337416	158398106	159571453	159591683	159207311	763435843	763496533	763577454	763961826	763860675	763901136	763982056	764083206	764083206	764487809	764224817	763435843	764325968	764447348	764508039	764649650	765074482	159672603	159753524	159753524	159915365	160421117	159490532	159551223	159814214	160319967	160582958	160603188	160380657	160178356	160218816	765094712	765013792	765135172	764305738	763961826	763961826	764083206	764083206	763496533
START	Recruitment date	Q1_2009	Q1_2009	Q1_2009	Q1_2009	Q1_2009	Q2_2009	Q2_2009	Q2_2009	Q1_2009	Q1_2009	Q1_2009	Q1_2009	Q1_2009	Q1_2009	Q2_2009	Q2_2009	Q2_2009	Q2_2009	Q2_2009	Q1_2009	Q2_2009	Q2_2009	Q2_2009	Q2_2009	Q2_2009	Q2_2009	Q2_2009	Q2_2009	Q2_2009	Q2_2009	Q2_2009	Q2_2009	Q2_2009	Q2_2009	Q2_2009	Q2_2009	Q2_2009	Q2_2009	Q2_2009	Q2_2009	Q2_2009	Q2_2009	Q2_2009	Q1_2009	Q1_2009	Q2_2009	Q2_2009	Q1_2009
SITE	Recruitment location	Houston	Houston	Houston	Houston	Houston	Houston	Houston	Houston	St. Louis	St. Louis	St. Louis	St. Louis	St. Louis	St. Louis	St. Louis	St. Louis	St. Louis	St. Louis	St. Louis	St. Louis	St. Louis	St. Louis	St. Louis	St. Louis	St. Louis	Houston	Houston	Houston	Houston	Houston	Houston	Houston	Houston	Houston	Houston	Houston	Houston	Houston	Houston	St. Louis	St. Louis	St. Louis	St. Louis	St. Louis	St. Louis	St. Louis	St. Louis	St. Louis
GENDER	Gender	male	female	female	female	male	male	male	male	male	male	female	male	male	female	male	male	male	male	male	male	male	male	male	female	male	male	female	female	female	male	male	male	male	female	female	male	male	male	male	male	female	male	male	male	male	male	male	male
VISNO	Visit number	1	1	1	1	1	1	1	1	1	1	1	1	1	1	1	1	1	1	1	2	1	1	1	1	1	1	1	1	1	1	1	1	1	1	1	1	1	1	1	1	1	1	2	2	2	2	2	2
STSite	Body site	Anterior_nares	Anterior_nares	Anterior_nares	Anterior_nares	Anterior_nares	Anterior_nares	Anterior_nares	Anterior_nares	Anterior_nares	Anterior_nares	Anterior_nares	Anterior_nares	Anterior_nares	Anterior_nares	Anterior_nares	Anterior_nares	Anterior_nares	Anterior_nares	Anterior_nares	Anterior_nares	Anterior_nares	Anterior_nares	Anterior_nares	Anterior_nares	Anterior_nares	Anterior_nares	Anterior_nares	Anterior_nares	Anterior_nares	Anterior_nares	Anterior_nares	Anterior_nares	Anterior_nares	Anterior_nares	Anterior_nares	Anterior_nares	Anterior_nares	Anterior_nares	Anterior_nares	Anterior_nares	Anterior_nares	Anterior_nares	Anterior_nares	Anterior_nares	Anterior_nares	Anterior_nares	Anterior_nares	Anterior_nares
StudyDay_Processed	Days processed after collection	28	7	3	14	20	1	1	8	1	2	3	3	7	6	2	1	1	2	5	85	2	9	6	7	2	1	1	1	1	1	2	5	1	29	44	44	28	36	28	3	2	7	106	153	153	126	126	222
Current_site	Sequencing location	95BIS	95BIS	95BIS	95BIS	95BIS	95BIS	95BIS	95BIS	94WAS	94WAS	94WAS	94WAS	94WAS	94WAS	94WAS	94WAS	94WAS	94WAS	94WAS	94WAS	94WAS	94WAS	94WAS	94WAS	94WAS	95BIS	93BAS	95BIS	95BIS	95BIS	95BIS	95BIS	95BIS	95BIS	95BIS	95BIS	95BIS	95BIS	95BIS	94WAS	94WAS	94WAS	94WAS	94WAS	94WAS	94WAS	94WAS	94WAS
Parent_Specimen	Parent DNA sample	700014797	700015233	700015756	700013733	700014445	700015784	700015976	700016715	700021128	700021311	700023118	700023336	700023556	700023706	700023924	700024085	700024085	700024295	700024407	700024448	700024592	700024651	700024688	700024851	700024955	700032086	700032240	700032240	700032334	700032943	700033556	700033718	700033850	700034184	700034790	700034925	700035746	700035803	700035860	700037031	700037138	700037251	700037450	700037490	700037490	700037538	700037538	700037590
Run ID	Sequencing run	61GT9AAXX	61JGUAAXX	61JCUAAXX	61JFTAAXX	61KYJAAXX	61JHCAAXX	61JFDAAXX	61KTPAAXX	620DK	61NTG	704TB	704JY	618HP	61WC7	704HN	61NMA	61VKJ	620CV	61U50	704UD	704UD	61PER	61U72	61NM5	7055E	61JDBAAXX	621H3AAXX	61JGVAAXX	61GUKAAXX	61JCWAAXX	61GT9AAXX	61JD0AAXX	61NLYAAXX	61JD7AAXX	61JHHAAXX	61JHKAAXX	61GUJAAXX	61JFLAAXX	61JBPAAXX	618H1	618HP	7055E	61TR2	704TU	61WFG	61NM5	61WFG	621F5
Lane	Sequencing lane	2	2	6	4	5	8	6	1	7	7	1	2	7	1	2	1	8	4	5	6	3	5	7	4	6	8	2	4	4	8	8	4	2	2	2	2	2	8	6	5	4	3	6	1	6	7	4	7
SRS	SRS	700014827	700015235	700015758	700013733	700014447	700015784	700015976	700016715	700021128	700021311	700023118	700023336	700023556	700023706	700023924	700024085	700024105	700024295	700024407	700024448	700024592	700024651	700024688	700024851	700024955	700032123	700032240	700032280	700032334	700032943	700033557	700033718	700033850	700034184	700034790	700034925	700035746	700035803	700035897	700037052	700037138	700037251	700037450	700037490	700037510	700037538	700037558	700037590
Mean Quality	Mean base quality	29	28	27	30	32	31	29	32		31.97	33.16	32.9	33.34	35.23	32.32	34.3	32.69	33.73		34.77	33.58	28.67	32.98		34	26	31	29	32	30	30	31	25	32	29	29	32	30	31	33.81	33.59	32.66	33.91	28.98	29.78	33.55	32.02	33.37
Number of Quality Bases	Number of quality bases	6436282718	6536545743	5594306732	5783482683	6167227706	6020124811	5944496056	5507851249		6992140153	4560518567	3607280996	5100855893	1634937318	4761305127	4784068347	5814755527	4172026984		1858199497	3624316967	5086969569	5351930413		4886811989	5842767644	5307734858	5693895947	6079144182	5663735712	6183056528	6225141145	5029635187	5686544063	5979557681	5495658663	6165914554	6174762839	6114760938	4333286848	5102526438	5577193244	3503645475	4002665215	5737758406	5207502936	4829551174	5517831431
Percent of Human Reads	Percent of human reads pre-screening	0.9386	0.9502	0.8887	0.9419	0.9405	0.9429	0.9445	0.9474		0.8197	0.8114	0.7281	0.7784	0.8209	0.8281	0.7526	0.8326	0.8387		0.8064	0.7771	0.6664	0.8238		0.813	0.9392	0.8447	0.9312	0.9452	0.9383	0.9212	0.9412	0.9039	0.9421	0.9448	0.9394	0.9477	0.9478	0.9301	0.8461	0.8326	0.8341	0.785	0.78	0.7626	0.8353	0.7921	0.8317
Unique Non-Human Bases	Number of quality bases post-human-screening	788666276	748516359	885701485	478476081	578576029	560005670	482834806	461284719		420488699	584576790	842587674	710098947	277181274	879306427	1228414505	944735349	694981463		339811618	722077142	896128008	1003957389		953309751	1312867053	5280134637	695562615	482232764	553137895	853815069	549798639	685701996	505268783	552152998	514795984	474801224	608893268	744460203	691370609	844399746	988454661	441433374	849441677	1196391849	732396100	801864492	957283532
ko05340	ko05340: Primary immunodeficiency	0.0294118	0	0	0	0	0	0	0	0	0	0	0	0	0	0	0	0	0	0	0	0	0	0	0	0	0	0	0	0	0	0	0	0	0	0	0	0	0	0	0	0	0	0	0	0	0	0	0
ko00981	ko00981: Insect hormone biosynthesis	0	0	0	0	0	0	0	0	0	0	0	0	0	0	0	0	0	0	0	0	0	0	0	0	0	0	0	0	0	0	0	0	0	0	0	0	0	0	0	0	0	0	0	0	0	0	0	0
ko05100	ko05100: Bacterial invasion of epithelial cells	0.0307692	0	0	0	0.123077	0	0.0153846	0	0.0769231	0.0307692	0.107692	0.138462	0.153846	0	0	0.0307692	0	0	0	0.138462	0	0.153846	0.0615385	0.0923077	0.153846	0	0.0461538	0.0923077	0	0.184615	0.107692	0	0	0.0615385	0	0.0615385	0	0	0	0.0153846	0.0769231	0.0615385	0	0.123077	0.0923077	0	0	0.138462
ko00440	ko00440: Phosphonate and phosphinate metabolism	0.0740741	0.0740741	0.148148	0.037037	0.111111	0.0740741	0.037037	0.0740741	0.148148	0.0740741	0.037037	0.185185	0.0740741	0.0740741	0.111111	0.0740741	0.148148	0.0740741	0.0740741	0.0740741	0.0740741	0.0740741	0.148148	0.0740741	0.037037	0.0740741	0.0740741	0.037037	0.0740741	0.0740741	0.0740741	0.0740741	0.0740741	0.0740741	0.148148	0.185185	0.037037	0.037037	0.0740741	0.0740741	0.0740741	0.0740741	0.037037	0.0740741	0.0740741	0.111111	0.111111	0.0740741
ko05143	ko05143: African trypanosomiasis	0	0.0285714	0.0285714	0	0.0285714	0	0.0285714	0	0.0285714	0	0	0.0285714	0.0285714	0	0	0.0285714	0	0	0.0285714	0.0285714	0	0	0	0	0.0285714	0	0	0	0	0.0285714	0.0285714	0	0	0.0285714	0	0	0	0	0.0285714	0.0285714	0	0.0285714	0	0.0285714	0	0.0285714	0	0
ko04062	ko04062: Chemokine signaling pathway	0.00746269	0	0	0	0	0	0	0	0	0	0	0	0.00746269	0	0	0	0	0	0	0.00746269	0	0	0	0	0	0	0	0	0	0	0	0	0	0	0.00746269	0	0	0	0	0	0	0	0	0	0	0	0.00746269	0.00746269
ko04060	ko04060: Cytokine-cytokine receptor interaction	0	0	0	0	0	0	0	0	0.00917431	0	0	0.00458716	0	0	0	0	0.00458716	0	0.00458716	0	0	0	0	0	0.00458716	0	0	0	0.00458716	0	0	0	0	0	0	0	0	0	0	0	0.00458716	0	0	0	0	0	0	0
ko04940	ko04940: Type I diabetes mellitus	0	0	0	0	0	0	0	0	0	0	0	0	0	0	0	0	0	0	0	0	0	0	0	0	0	0	0	0	0	0	0	0	0	0	0	0	0	0	0	0	0	0	0	0	0	0	0	0
ko05412	ko05412: Arrhythmogenic right ventricular cardiomyopathy (ARVC)	0	0	0	0	0	0	0	0	0	0	0	0	0	0	0	0	0	0	0	0	0	0	0	0	0	0	0	0	0	0	0	0	0	0	0	0	0	0	0	0	0	0	0	0	0	0	0	0
ko04650	ko04650: Natural killer cell mediated cytotoxicity	0	0	0	0	0	0	0	0	0.0384615	0	0	0	0	0	0	0	0	0	0.0128205	0	0	0	0	0	0	0	0.025641	0	0	0	0.0384615	0	0	0	0	0	0	0	0	0.0128205	0	0.0512821	0	0	0	0.0384615	0	0
ko03450	ko03450: Non-homologous end-joining	0	0	0.0526316	0	0.105263	0	0	0	0.210526	0.0526316	0.210526	0.368421	0.368421	0.0526316	0	0	0	0	0.0526316	0.315789	0.0526316	0.315789	0	0.157895	0.210526	0	0	0	0	0.105263	0.0526316	0	0	0.157895	0	0	0	0	0.0526316	0	0	0.157895	0.105263	0.368421	0.210526	0.0526316	0	0.315789
ko04144	ko04144: Endocytosis	0	0.0362319	0.00724638	0.00724638	0.0507246	0	0	0.0144928	0.0652174	0.0724638	0.173913	0.246377	0.268116	0.0362319	0	0.0289855	0.0217391	0	0.00724638	0.275362	0.101449	0.231884	0.0144928	0.166667	0.144928	0.0217391	0.0289855	0.0362319	0.0144928	0.144928	0.0434783	0.00724638	0	0.152174	0	0.0144928	0	0.00724638	0	0.0144928	0.0289855	0.15942	0.0289855	0.253623	0.202899	0.0507246	0.0289855	0.23913
ko04146	ko04146: Peroxisome	0.0428571	0.0714286	0.0428571	0.0142857	0.142857	0.0285714	0.0571429	0.0428571	0.142857	0.142857	0.2	0.328571	0.328571	0.0428571	0.0285714	0.0571429	0.0285714	0.0142857	0.0571429	0.442857	0.157143	0.314286	0.0285714	0.257143	0.242857	0.0571429	0.0571429	0.157143	0.0285714	0.3	0.114286	0.0428571	0.0142857	0.228571	0.0285714	0.0428571	0.0142857	0.0285714	0.0285714	0.0714286	0.128571	0.214286	0.1	0.3	0.257143	0.0857143	0.0428571	0.3
ko04141	ko04141: Protein processing in endoplasmic reticulum	0.0145985	0.0510949	0.0145985	0.00729927	0.0948905	0.0145985	0	0.0218978	0.0583942	0.0875912	0.131387	0.211679	0.240876	0.0437956	0.0218978	0.0145985	0.0145985	0.00729927	0.0291971	0.386861	0.0729927	0.211679	0.0437956	0.167883	0.124088	0.0437956	0.0364964	0.0656934	0.0291971	0.145985	0.0364964	0.0218978	0.00729927	0.131387	0.0145985	0.0218978	0.00729927	0.0145985	0.0145985	0.0218978	0.0218978	0.124088	0.0218978	0.189781	0.160584	0.0291971	0.0364964	0.20438
ko04142	ko04142: Lysosome	0	0.020202	0.010101	0	0.0606061	0.010101	0	0	0.0505051	0.030303	0.0909091	0.121212	0.111111	0	0.010101	0.020202	0.020202	0	0.020202	0.131313	0.040404	0.111111	0.010101	0.0707071	0.0606061	0.010101	0.030303	0.030303	0	0.121212	0.0606061	0	0.010101	0.131313	0	0.020202	0	0	0.020202	0.030303	0.010101	0.0606061	0	0.10101	0.121212	0.020202	0.0505051	0.0909091
ko00604	ko00604: Glycosphingolipid biosynthesis - ganglio series	0	0	0	0	0	0	0	0	0	0	0	0.0714286	0.0714286	0	0	0	0	0	0	0.0714286	0	0.0714286	0	0.0714286	0	0	0	0	0	0	0	0	0	0	0	0	0	0	0	0	0	0	0	0.0714286	0	0	0	0.0714286
ko04260	ko04260: Cardiac muscle contraction	0	0	0	0	0	0	0	0	0	0	0	0	0.0169492	0	0	0	0	0	0	0	0	0	0	0	0	0	0	0	0	0	0	0	0	0	0	0	0	0	0	0	0	0	0	0	0	0	0	0
ko00523	ko00523: Polyketide sugar unit biosynthesis	0	0	0	0	0	0	0	0	0	0	0	0	0	0.15625	0	0	0	0	0	0	0	0	0	0	0	0	0	0	0	0	0	0	0	0	0	0	0	0	0	0	0	0	0	0	0	0	0	0
ko04711	ko04711: Circadian rhythm - fly	0	0.125	0	0	0	0	0	0	0	0	0.125	0.125	0.125	0	0	0	0	0	0	0.125	0	0.125	0	0.125	0.125	0	0.125	0	0	0	0	0	0	0.125	0	0	0	0	0	0	0	0	0	0.125	0.125	0	0	0.125
ko04712	ko04712: Circadian rhythm - plant	0	0	0	0	0.0416667	0	0	0	0	0	0.0416667	0.0833333	0.0833333	0	0	0	0	0	0	0.0833333	0	0.0833333	0	0.0833333	0.0833333	0.0833333	0	0.0416667	0	0.0833333	0	0	0	0.0833333	0	0	0	0	0	0	0.0416667	0.0416667	0	0.0833333	0.0833333	0	0.0416667	0.0833333
ko00513	ko00513: Various types of N-glycan biosynthesis	0	0	0	0	0.0204082	0	0	0	0	0	0	0	0	0	0	0	0	0	0	0	0	0	0	0	0	0	0	0	0	0	0	0	0	0	0	0	0	0	0	0	0	0	0	0	0	0	0	0
ko04970	ko04970: Salivary secretion	0	0	0	0	0	0	0	0	0	0	0	0	0	0	0	0	0	0	0	0	0	0	0	0	0	0	0	0	0	0	0	0	0	0	0	0	0	0	0	0	0	0	0	0	0	0	0	0
ko05110	ko05110: Vibrio cholerae infection	0	0	0.0212766	0	0.148936	0	0	0	0.0425532	0.0212766	0.0212766	0.0212766	0.0212766	0	0	0	0	0	0	0.0638298	0.0212766	0.0212766	0	0.0212766	0.0425532	0	0.0212766	0.0212766	0	0.276596	0.0212766	0	0	0.255319	0	0	0	0	0.0212766	0	0	0.0212766	0.0212766	0.0212766	0.0212766	0.0212766	0	0.0212766
ko05111	ko05111: Vibrio cholerae pathogenic cycle	0	0.0238095	0.0238095	0	0	0	0	0	0	0	0	0	0	0.0238095	0	0	0.047619	0	0.0238095	0	0.047619	0	0.0238095	0	0	0	0	0.0238095	0	0	0	0	0	0	0.0238095	0.0238095	0	0	0.0238095	0	0.0238095	0	0.0238095	0	0	0.0238095	0.0238095	0
ko04976	ko04976: Bile secretion	0	0.0172414	0	0	0	0	0	0	0	0	0	0	0	0	0	0	0	0	0	0	0	0	0	0	0	0	0	0	0	0	0	0	0	0	0	0	0	0	0	0	0	0	0	0	0	0	0	0
ko00565	ko00565: Ether lipid metabolism	0	0	0.0625	0	0	0	0	0	0	0	0.0625	0.0625	0.0625	0	0	0	0	0	0.0625	0.375	0.0625	0.0625	0	0	0.0625	0	0	0	0	0.0625	0	0	0	0.0625	0	0	0	0	0	0	0	0	0	0.0625	0.0625	0	0	0.0625
ko00904	ko00904: Diterpenoid biosynthesis	0	0	0	0	0	0	0	0	0	0	0	0	0	0	0	0	0	0	0	0	0	0	0	0	0	0	0	0	0	0	0	0	0	0	0	0	0	0	0	0	0	0	0	0	0	0	0	0
ko04075	ko04075: Plant hormone signal transduction	0	0	0	0	0	0	0	0	0	0	0	0	0	0	0	0	0	0	0	0	0	0	0	0	0	0	0	0	0	0	0	0	0	0	0	0	0	0	0	0	0	0	0	0	0	0	0	0
ko00402	ko00402: Benzoxazinoid biosynthesis	0	0	0	0	0	0	0	0	0	0	0	0	0	0	0	0	0	0	0	0	0	0	0	0	0	0	0	0	0	0	0	0	0	0	0	0	0	0	0	0	0	0	0	0	0	0	0	0
ko00196	ko00196: Photosynthesis - antenna proteins	0	0	0	0	0	0	0	0	0	0	0	0	0	0	0	0	0	0	0	0	0	0	0	0	0	0	0	0	0	0	0	0	0	0	0	0	0	0	0	0	0	0	0	0	0	0.0243902	0	0
ko00195	ko00195: Photosynthesis	0.015873	0	0.126984	0	0.111111	0.015873	0	0	0.015873	0	0	0.031746	0.047619	0.238095	0	0.015873	0	0	0.0634921	0	0.365079	0.015873	0.015873	0.015873	0.015873	0	0	0	0	0	0.015873	0.126984	0	0	0	0.015873	0	0.015873	0	0	0	0	0	0.015873	0	0	0	0.015873
ko05416	ko05416: Viral myocarditis	0	0	0	0	0	0	0	0	0	0	0	0	0	0	0	0	0	0	0	0	0	0	0	0	0	0	0	0	0	0	0	0	0	0	0	0	0	0	0	0	0	0	0	0	0	0	0	0
ko05140	ko05140: Leishmaniasis	0	0	0	0	0	0	0	0	0	0	0	0	0	0	0	0	0	0	0	0	0	0	0	0	0	0	0	0	0	0	0	0	0	0	0	0	0	0	0	0	0	0	0	0	0	0	0	0
ko00592	ko00592: alpha-Linolenic acid metabolism	0	0.133333	0.133333	0	0.133333	0.133333	0.0666667	0	0.133333	0.133333	0.133333	0.2	0.133333	0.133333	0.133333	0.2	0	0.266667	0.133333	0.133333	0.133333	0.2	0.0666667	0.2	0.133333	0	0.0666667	0.0666667	0	0.2	0.133333	0.0666667	0.0666667	0.133333	0.0666667	0.2	0.133333	0.0666667	0.133333	0.133333	0	0.133333	0.133333	0.133333	0.2	0.2	0.0666667	0.133333
ko00591	ko00591: Linoleic acid metabolism	0	0	0	0	0	0	0	0	0	0	0	0	0	0	0	0	0	0	0	0	0	0	0	0	0	0	0	0	0	0	0	0	0	0	0	0	0	0	0	0	0	0	0.0833333	0	0	0.0833333	0	0
ko00590	ko00590: Arachidonic acid metabolism	0.0714286	0.0714286	0.0714286	0	0.107143	0.0714286	0.0714286	0.0714286	0.142857	0.0714286	0.107143	0.142857	0.107143	0.107143	0.0714286	0.0714286	0.0714286	0	0.107143	0.107143	0.107143	0.178571	0.0714286	0.107143	0.107143	0.0714286	0	0.0714286	0.0714286	0.0714286	0.0714286	0.0714286	0.0714286	0.142857	0.0714286	0.107143	0	0.0714286	0.0714286	0	0.0714286	0.107143	0.0714286	0.107143	0.0714286	0.0714286	0.0714286	0.107143
ko04660	ko04660: T cell receptor signaling pathway	0	0	0	0	0	0	0	0	0	0	0	0	0	0	0	0	0	0	0	0	0	0	0	0	0	0	0	0	0	0	0	0	0	0	0	0	0	0	0	0	0	0	0	0	0	0	0	0
ko04662	ko04662: B cell receptor signaling pathway	0	0	0	0	0	0	0	0	0	0	0	0	0	0	0	0	0	0	0	0	0	0	0	0	0	0	0	0	0	0	0	0	0	0	0	0	0	0	0	0	0	0	0	0	0	0	0	0
ko00253	ko00253: Tetracycline biosynthesis	0	0	0	0	0	0	0	0	0	0	0	0	0	0	0	0	0	0	0	0	0	0	0	0	0	0	0	0	0	0	0	0	0	0	0	0	0	0	0	0	0	0	0	0	0	0	0	0
ko04664	ko04664: Fc epsilon RI signaling pathway	0	0	0	0	0	0	0	0	0.0232558	0	0	0.0232558	0	0	0	0	0	0	0	0	0.0232558	0	0	0	0	0	0	0	0	0	0.0232558	0	0	0	0	0	0	0	0	0	0	0	0	0	0	0	0	0
ko04740	ko04740: Olfactory transduction	0.0625	0	0	0	0	0	0	0	0	0	0	0	0	0	0	0	0	0	0	0	0	0	0	0	0	0	0	0	0	0	0	0	0	0	0	0	0	0	0	0	0	0	0	0	0	0	0	0
ko00380	ko00380: Tryptophan metabolism	0.129032	0.241935	0.225806	0	0.274194	0.193548	0.145161	0.16129	0.290323	0.145161	0.209677	0.274194	0.290323	0.258065	0.209677	0.177419	0.177419	0.145161	0.258065	0.274194	0.274194	0.258065	0.145161	0.225806	0.225806	0.16129	0.129032	0.193548	0.16129	0.241935	0.241935	0.193548	0.129032	0.225806	0.177419	0.225806	0.112903	0.16129	0.177419	0.16129	0.177419	0.177419	0.225806	0.274194	0.193548	0.258065	0.193548	0.225806
ko05120	ko05120: Epithelial cell signaling in Helicobacter pylori infection	0.0181818	0.0181818	0.0181818	0.0181818	0.145455	0.0181818	0.0181818	0.0181818	0.0181818	0.0181818	0.0181818	0.0181818	0.0181818	0.0181818	0.0181818	0.0181818	0.0181818	0.0181818	0.0181818	0	0.0181818	0.0181818	0.0181818	0.0181818	0.0181818	0.0363636	0.0181818	0.0181818	0.0181818	0.254545	0.0181818	0.0181818	0.0181818	0.236364	0.0181818	0.0181818	0.0181818	0.0181818	0.0181818	0.0181818	0.0181818	0.0181818	0.0181818	0.0181818	0.0181818	0.0181818	0.0181818	0.0181818
ko04666	ko04666: Fc gamma R-mediated phagocytosis	0	0	0	0	0	0	0	0	0	0	0	0	0	0	0	0	0	0	0	0	0	0	0	0	0	0	0	0	0	0	0	0	0	0	0	0	0	0	0	0	0	0	0	0	0	0	0	0
ko05323	ko05323: Rheumatoid arthritis	0	0	0	0	0.107692	0	0	0	0	0	0	0	0	0	0	0	0	0	0	0	0	0	0	0	0	0	0	0	0	0.184615	0	0	0	0.169231	0	0	0	0	0	0	0	0	0	0	0	0	0	0
ko05322	ko05322: Systemic lupus erythematosus	0	0	0	0	0	0	0	0	0.0217391	0.0652174	0.0217391	0.0869565	0.108696	0.0217391	0	0.0217391	0.0217391	0	0	0.130435	0.0217391	0.130435	0	0.0434783	0.0217391	0	0.0217391	0.0217391	0	0.0434783	0	0	0	0.0434783	0	0	0	0	0.0217391	0.0217391	0	0.0652174	0.0217391	0.0869565	0.108696	0.0217391	0.0217391	0.130435
ko04964	ko04964: Proximal tubule bicarbonate reclamation	0	0	0	0	0.0833333	0	0	0.0833333	0	0	0.0833333	0.0833333	0.0833333	0	0	0	0.0833333	0	0	0.0833333	0.0833333	0.0833333	0	0.0833333	0.0833333	0	0	0	0.0833333	0.0833333	0.0833333	0	0	0.0833333	0	0	0	0	0	0	0	0.0833333	0	0.0833333	0.0833333	0	0.0833333	0.0833333
ko05320	ko05320: Autoimmune thyroid disease	0	0	0	0	0	0	0	0	0	0	0	0	0	0	0	0	0	0	0	0	0	0	0	0	0	0	0	0	0	0	0	0	0	0	0	0	0	0	0	0	0	0	0	0	0	0	0	0
ko04962	ko04962: Vasopressin-regulated water reabsorption	0	0	0.030303	0	0	0	0	0	0.030303	0.0909091	0.212121	0.181818	0.212121	0	0	0	0	0	0	0.242424	0.030303	0.181818	0	0.0909091	0.181818	0	0.030303	0.0606061	0	0.151515	0.030303	0.030303	0	0.121212	0	0	0	0	0	0	0	0.121212	0	0.181818	0.121212	0	0.030303	0.181818
ko04960	ko04960: Aldosterone-regulated sodium reabsorption	0	0	0	0	0	0	0	0	0	0	0	0	0	0	0	0	0	0	0	0	0	0	0	0	0	0	0	0	0	0	0	0	0	0	0	0	0	0	0	0	0	0	0	0	0	0	0	0
ko00624	ko00624: Polycyclic aromatic hydrocarbon degradation	0.0294118	0	0.0882353	0.0294118	0.147059	0.0882353	0.0882353	0.0588235	0.176471	0.0588235	0.0588235	0.235294	0.117647	0.0882353	0.0588235	0.0882353	0.0588235	0.0294118	0.176471	0.0588235	0.205882	0.147059	0.0588235	0.0588235	0.0588235	0.0588235	0.0588235	0.147059	0.0882353	0.0882353	0.147059	0	0.0588235	0.0882353	0.0882353	0.117647	0.0294118	0.0588235	0.0588235	0.0588235	0.117647	0.0294118	0.0882353	0.117647	0.0588235	0.117647	0.0882353	0.0588235
ko00622	ko00622: Xylene degradation	0	0	0	0	0	0	0	0	0.15	0	0	0.1	0	0	0	0.05	0.05	0	0.2	0	0	0.1	0	0	0.05	0	0	0	0	0	0	0	0	0.1	0	0	0	0	0	0.1	0	0.05	0	0	0	0.05	0.05	0
ko04380	ko04380: Osteoclast differentiation	0	0.0106383	0	0	0	0	0	0	0	0	0	0	0	0	0	0	0	0	0	0	0	0	0	0	0	0	0	0	0	0	0	0	0	0	0	0	0	0	0	0	0	0	0	0	0	0	0	0
ko00940	ko00940: Phenylpropanoid biosynthesis	0	0	0	0	0	0	0	0	0	0	0	0	0	0	0	0	0	0	0	0	0	0	0	0	0	0	0	0	0	0	0	0	0	0	0	0	0	0	0	0	0	0	0	0	0	0	0	0
ko00941	ko00941: Flavonoid biosynthesis	0	0	0	0	0	0	0	0	0	0	0	0	0.05	0	0	0	0	0	0	0	0	0	0	0	0	0	0	0	0	0	0	0.05	0	0	0	0	0	0.05	0	0	0	0	0	0	0	0	0	0
ko01056	ko01056: Biosynthesis of type II polyketide backbone	0	0	0	0	0	0	0	0	0	0	0	0	0	0	0	0	0	0	0	0	0	0	0	0	0	0	0	0	0	0	0	0	0	0	0	0	0	0	0	0	0	0	0	0	0	0	0	0
ko05016	ko05016: Huntington's disease	0	0	0	0	0	0	0	0	0.00680272	0	0	0.00680272	0.00680272	0	0	0	0	0	0	0.00680272	0	0.00680272	0	0.00680272	0.00680272	0	0	0	0	0.00680272	0	0	0	0.00680272	0	0	0	0	0	0	0	0	0.00680272	0.00680272	0.00680272	0	0	0.00680272
ko04670	ko04670: Leukocyte transendothelial migration	0	0	0	0	0	0	0	0	0.0140845	0	0	0	0	0	0	0	0	0	0	0	0	0	0	0	0	0	0	0	0	0	0	0	0	0	0	0	0	0	0	0	0	0.0140845	0	0	0	0	0	0
ko05330	ko05330: Allograft rejection	0	0	0	0	0	0	0	0	0	0	0	0	0	0	0	0	0	0	0	0	0	0	0	0	0	0	0	0	0	0	0	0	0	0	0	0	0	0	0	0	0	0	0	0	0	0	0	0
ko04360	ko04360: Axon guidance	0	0	0	0	0	0	0	0	0	0	0	0	0	0.0125	0	0	0	0	0	0	0.0125	0	0	0	0	0	0	0	0	0	0	0	0	0	0	0	0	0	0	0	0	0	0	0	0	0	0	0
ko05219	ko05219: Bladder cancer	0	0	0	0	0	0	0	0	0	0	0	0	0	0	0	0	0	0	0	0	0	0	0	0	0	0	0	0	0	0	0	0	0	0	0	0	0	0	0	0	0	0	0	0	0	0	0	0
ko04912	ko04912: GnRH signaling pathway	0	0	0	0	0	0	0	0	0	0	0	0	0	0	0	0	0	0	0	0	0	0	0	0	0	0	0	0	0	0	0	0	0	0	0	0	0	0	0	0	0	0	0	0	0	0	0	0
ko05216	ko05216: Thyroid cancer	0	0	0	0	0	0	0	0	0	0	0	0.0357143	0	0	0	0	0	0	0	0	0	0	0	0	0	0	0	0	0	0	0	0	0	0	0	0	0	0	0	0	0	0	0	0	0	0	0	0
ko05215	ko05215: Prostate cancer	0	0	0	0	0	0	0	0	0	0	0	0	0	0	0	0	0	0	0	0	0	0	0	0	0	0	0	0	0	0	0	0	0	0	0	0	0	0	0	0	0	0	0	0	0	0	0	0
ko05212	ko05212: Pancreatic cancer	0	0	0	0	0	0	0	0	0	0	0	0	0	0	0	0	0	0	0	0	0	0	0	0	0	0	0	0	0	0	0	0	0	0	0	0	0	0	0	0	0	0	0	0	0	0	0	0
ko05211	ko05211: Renal cell carcinoma	0	0	0	0	0	0	0	0	0	0	0	0	0	0	0	0	0	0	0	0	0	0	0	0	0	0	0	0	0	0	0	0	0	0	0	0	0	0	0	0	0	0	0	0	0	0	0	0
ko05210	ko05210: Colorectal cancer	0	0	0	0	0	0	0	0	0	0	0	0	0	0	0	0	0	0	0	0	0	0	0	0	0	0	0	0	0	0	0	0	0	0	0	0	0	0	0	0	0	0	0	0	0	0	0	0
ko00902	ko00902: Monoterpenoid biosynthesis	0	0	0	0	0	0	0	0	0	0	0	0	0	0	0	0	0	0	0	0	0	0	0	0	0	0	0	0	0	0	0	0	0	0	0	0	0	0	0	0	0	0	0	0	0	0	0	0
ko00534	ko00534: Glycosaminoglycan biosynthesis - heparan sulfate	0	0	0	0	0	0	0	0	0	0	0	0	0	0.0416667	0.0416667	0	0	0	0	0	0	0	0	0	0	0	0.0416667	0.0416667	0	0	0	0	0	0	0	0	0	0	0	0	0	0	0	0	0	0	0.0416667	0
ko05332	ko05332: Graft-versus-host disease	0	0	0	0	0	0	0	0	0	0	0	0	0	0	0	0	0	0	0	0	0	0	0	0	0	0	0	0	0	0	0	0	0	0	0	0	0	0	0	0	0	0	0	0	0	0	0	0
ko04910	ko04910: Insulin signaling pathway	0	0.012987	0.012987	0.012987	0	0	0	0	0	0	0	0	0	0	0	0	0	0	0	0	0	0	0	0	0	0	0.012987	0	0	0	0	0.012987	0	0.012987	0.012987	0.012987	0	0	0.012987	0	0	0	0	0	0	0.012987	0	0
ko04916	ko04916: Melanogenesis	0	0	0	0	0	0	0	0	0	0	0	0.015625	0	0	0	0	0	0	0	0	0	0	0	0	0	0	0	0	0	0	0	0	0	0	0	0	0	0	0	0	0	0	0	0	0	0	0	0
ko05130	ko05130: Pathogenic Escherichia coli infection	0.0263158	0	0.0263158	0.0263158	0.0263158	0.0263158	0.0263158	0	0.0263158	0.0263158	0.0263158	0.0263158	0.0263158	0.0263158	0.0263158	0.0263158	0.0263158	0	0.0263158	0.0263158	0.0263158	0.0263158	0.0263158	0.0263158	0.0263158	0.0263158	0.0263158	0.0263158	0.0263158	0.0263158	0.0263158	0.0263158	0	0.0263158	0.0263158	0.0263158	0	0.0263158	0	0.0263158	0.0263158	0.0263158	0.0263158	0.0263158	0.0263158	0.0263158	0.0263158	0.0263158
ko04914	ko04914: Progesterone-mediated oocyte maturation	0	0	0	0	0.0338983	0	0	0	0.0169492	0	0.0508475	0.0508475	0.0677966	0	0	0	0	0	0	0.0677966	0	0.0338983	0	0.0338983	0.0338983	0	0	0	0	0.0677966	0	0	0	0.0169492	0	0	0	0	0	0	0	0.0169492	0	0.0677966	0.0338983	0	0	0.0508475
ko04113	ko04113: Meiosis - yeast	0.010101	0.010101	0.010101	0.020202	0.0505051	0.010101	0.010101	0.010101	0.0505051	0.0505051	0.212121	0.252525	0.272727	0.010101	0.010101	0.010101	0.010101	0	0.010101	0.272727	0.0505051	0.252525	0.010101	0.171717	0.161616	0.040404	0.040404	0.040404	0.010101	0.161616	0.040404	0.010101	0	0.131313	0.010101	0.010101	0.010101	0.010101	0	0.020202	0.020202	0.151515	0.040404	0.242424	0.171717	0.020202	0.010101	0.222222
ko04110	ko04110: Cell cycle	0	0	0.00970874	0	0.00970874	0	0	0	0.0194175	0.00970874	0.00970874	0.0291262	0.0194175	0	0	0	0	0	0	0.0194175	0	0.0291262	0	0.0194175	0.0194175	0.00970874	0	0	0.00970874	0.0194175	0	0.00970874	0	0.0194175	0	0	0	0	0	0	0	0.00970874	0	0.0194175	0.00970874	0	0	0.0194175
ko00364	ko00364: Fluorobenzoate degradation	0	0	0	0	0	0	0	0	0	0	0	0	0	0.0666667	0	0	0	0	0.133333	0	0.2	0	0	0	0	0	0	0	0	0	0	0	0	0	0	0	0	0	0	0	0	0	0.133333	0	0	0	0.133333	0
ko00533	ko00533: Glycosaminoglycan biosynthesis - keratan sulfate	0	0	0	0	0	0	0	0	0	0	0	0	0	0	0	0	0	0	0	0	0	0	0	0	0	0	0	0	0	0	0.0714286	0	0	0	0	0	0	0	0	0	0	0	0	0	0	0	0	0
ko04115	ko04115: p53 signaling pathway	0	0	0	0	0.0172414	0.0172414	0	0	0.0172414	0	0	0.0344828	0.0344828	0.0172414	0	0	0	0	0.0172414	0.0172414	0.0344828	0.0344828	0	0.0172414	0.0344828	0	0	0	0	0.0172414	0.0172414	0	0	0	0	0	0	0	0	0	0.0172414	0.0172414	0	0.0172414	0.0172414	0.0344828	0	0.0172414
ko04114	ko04114: Oocyte meiosis	0	0.0135135	0	0	0.0135135	0	0	0	0.0135135	0	0	0.0135135	0.0135135	0	0	0	0	0	0	0.0135135	0	0	0	0	0	0	0	0	0	0	0	0	0	0	0	0	0	0	0	0	0	0	0	0.0135135	0	0	0	0.0135135
ko00532	ko00532: Glycosaminoglycan biosynthesis - chondroitin sulfate	0	0	0	0	0	0	0	0.047619	0	0	0	0	0	0	0	0	0	0	0	0	0	0	0	0	0	0	0	0	0	0	0	0	0	0	0	0	0	0	0	0	0	0	0	0	0	0	0	0
ko04330	ko04330: Notch signaling pathway	0	0.0714286	0	0	0.178571	0	0	0	0.107143	0	0.0714286	0.142857	0.107143	0.0357143	0	0	0	0	0	0.107143	0.142857	0.0714286	0	0.0714286	0.0714286	0.0357143	0	0.0357143	0	0.0714286	0.0714286	0.0357143	0	0.0714286	0	0	0	0	0	0	0	0.0714286	0	0.0714286	0.0714286	0	0	0.0714286
ko04111	ko04111: Cell cycle - yeast	0	0.0169492	0	0	0.0508475	0	0	0	0.0169492	0.0338983	0.0762712	0.118644	0.169492	0	0	0	0	0	0.00847458	0.177966	0.0169492	0.152542	0	0.101695	0.0932203	0	0.0169492	0.0254237	0.00847458	0.101695	0.0254237	0	0	0.0847458	0	0.00847458	0	0	0	0	0.0254237	0.0932203	0.00847458	0.144068	0.152542	0	0.00847458	0.144068
ko00311	ko00311: Penicillin and cephalosporin biosynthesis	0.0714286	0.0714286	0.142857	0.0714286	0.0714286	0.142857	0.142857	0.0714286	0.0714286	0.0714286	0.0714286	0.0714286	0.0714286	0.0714286	0.0714286	0.0714286	0	0	0.0714286	0.0714286	0.0714286	0.0714286	0.0714286	0.0714286	0.0714286	0.0714286	0.0714286	0.0714286	0.142857	0.0714286	0.142857	0.142857	0.0714286	0.0714286	0.0714286	0.0714286	0	0.142857	0.0714286	0.0714286	0.0714286	0	0.0714286	0.0714286	0.0714286	0.0714286	0.0714286	0.0714286
ko04514	ko04514: Cell adhesion molecules (CAMs)	0	0	0.011236	0	0	0	0	0.011236	0	0	0	0	0	0.0224719	0	0	0	0	0	0	0.011236	0.011236	0	0	0	0.011236	0	0	0	0.011236	0	0.011236	0	0	0	0	0	0	0	0	0	0	0.011236	0	0	0.011236	0.011236	0
ko04512	ko04512: ECM-receptor interaction	0	0	0.0178571	0	0.0178571	0	0	0	0.0892857	0	0	0.0357143	0	0.0178571	0	0	0	0	0.0178571	0.0178571	0.0535714	0	0	0.0178571	0	0	0	0	0	0.0178571	0.0178571	0	0	0	0	0	0	0	0	0	0	0	0.0357143	0	0	0.0178571	0	0
ko04145	ko04145: Phagosome	0	0.0215054	0.0107527	0.0107527	0.129032	0	0.0107527	0.0215054	0.0430108	0.0322581	0.0752688	0.11828	0.107527	0.0107527	0	0	0.0215054	0	0.0107527	0.344086	0.0645161	0.139785	0.0107527	0.0860215	0.0645161	0.0215054	0.0107527	0	0	0.193548	0.0322581	0	0	0.215054	0.0107527	0	0	0.0107527	0	0	0.0107527	0.0752688	0.0107527	0.0967742	0.0860215	0.0107527	0.0322581	0.107527
ko03013	ko03013: RNA transport	0.0227273	0.0606061	0.0378788	0.030303	0.189394	0.0151515	0.0454545	0.0530303	0.166667	0.143939	0.287879	0.30303	0.318182	0.0530303	0.0227273	0.0378788	0.030303	0.0151515	0.0454545	0.386364	0.166667	0.325758	0.0530303	0.265152	0.272727	0.0833333	0.0833333	0.106061	0.0227273	0.287879	0.151515	0.030303	0.0227273	0.272727	0.0227273	0.0606061	0.0227273	0.0227273	0.030303	0.0530303	0.0681818	0.227273	0.0454545	0.30303	0.25	0.121212	0.030303	0.30303
ko05200	ko05200: Pathways in cancer	0	0.0041841	0	0	0.0041841	0	0	0	0.0083682	0	0.0041841	0.0083682	0.0041841	0.0041841	0	0	0	0	0	0.0083682	0.0041841	0	0.0083682	0.0041841	0.0041841	0	0	0	0	0	0	0	0	0	0	0	0	0	0	0	0.0041841	0	0	0	0	0.0083682	0.0041841	0
ko00601	ko00601: Glycosphingolipid biosynthesis - lacto and neolacto series	0	0	0	0	0	0	0	0	0	0	0	0	0	0	0	0	0	0	0	0	0	0	0	0	0	0	0	0	0	0	0	0	0	0	0	0	0	0	0	0	0	0	0	0	0	0	0.04	0
ko03015	ko03015: mRNA surveillance pathway	0.0188679	0.0188679	0.0188679	0	0.150943	0.0188679	0.0188679	0.0188679	0.150943	0.0754717	0.188679	0.301887	0.301887	0.0377358	0	0.0188679	0.0188679	0	0.0188679	0.320755	0.132075	0.301887	0	0.264151	0.226415	0.0943396	0.0566038	0.113208	0.0188679	0.264151	0.0754717	0	0	0.264151	0.0188679	0.0566038	0	0.0188679	0.0188679	0.0188679	0.0377358	0.207547	0.0566038	0.301887	0.264151	0.0754717	0.0754717	0.264151
ko01057	ko01057: Biosynthesis of type II polyketide products	0	0	0	0	0	0	0	0	0.0555556	0	0	0	0	0.0555556	0	0	0	0	0	0	0.0555556	0	0	0	0.0555556	0	0	0	0	0	0	0.0555556	0	0	0	0	0	0	0	0	0.0555556	0	0.0555556	0	0	0	0	0
ko05020	ko05020: Prion diseases	0	0	0	0	0.0344828	0	0.0344828	0	0	0	0.0344828	0.0344828	0.0344828	0	0	0	0	0	0.0344828	0.0344828	0.0344828	0.0344828	0.0344828	0.0344828	0.0344828	0	0.0344828	0.0344828	0	0.0344828	0	0	0	0.0344828	0	0	0	0	0	0	0	0.0344828	0	0.0344828	0.0344828	0	0.0344828	0.0344828
ko00522	ko00522: Biosynthesis of 12-, 14- and 16-membered macrolides	0	0	0	0	0	0	0	0	0	0	0	0	0	0	0	0	0	0	0	0	0	0	0	0	0	0	0	0	0	0	0	0	0	0	0	0	0	0	0	0	0	0	0	0	0	0	0	0
ko05142	ko05142: Chagas disease (American trypanosomiasis)	0.0121951	0	0	0.0121951	0	0.0121951	0	0.0121951	0	0.0121951	0.0121951	0	0	0.0121951	0.0121951	0	0.0121951	0.0121951	0	0	0.0121951	0.0243902	0.0121951	0.0121951	0	0.0121951	0	0	0	0	0	0.0121951	0.0121951	0	0.0121951	0.0121951	0	0.0121951	0	0	0.0121951	0	0.0121951	0	0.0121951	0	0.0121951	0.0121951
ko05146	ko05146: Amoebiasis	0	0	0	0	0.0128205	0	0	0	0	0	0	0.0128205	0	0	0	0	0.0128205	0	0.0128205	0	0	0	0	0	0	0	0	0	0	0	0	0	0	0	0	0	0	0	0	0	0	0	0	0	0	0	0.0128205	0
ko05145	ko05145: Toxoplasmosis	0	0	0	0	0	0	0	0	0.0107527	0	0	0	0.0107527	0	0	0	0	0	0	0.0107527	0	0	0.0107527	0	0	0	0	0	0	0	0	0	0	0	0	0	0	0	0	0	0	0	0	0	0.0107527	0	0.0107527	0.0107527
ko05144	ko05144: Malaria	0	0	0	0	0	0	0	0	0	0	0	0	0	0	0	0	0	0	0	0	0	0	0	0	0	0	0	0	0	0.015873	0.015873	0	0	0	0	0	0	0	0	0	0	0	0	0	0	0	0	0
ko04020	ko04020: Calcium signaling pathway	0	0	0	0	0.0150376	0	0	0	0	0	0	0.0225564	0.0300752	0	0	0	0	0	0	0.0300752	0.0075188	0	0	0	0.0150376	0	0	0	0	0.0225564	0.0075188	0	0	0.0225564	0	0.0075188	0	0	0	0	0	0	0.0150376	0	0	0.0075188	0.0075188	0.0225564
ko00642	ko00642: Ethylbenzene degradation	0	0	0	0	0	0	0	0	0	0	0	0	0	0	0	0	0	0	0	0	0	0	0	0	0	0	0	0	0	0	0	0	0	0	0	0	0	0	0	0	0	0	0	0	0	0	0	0
ko00960	ko00960: Tropane, piperidine and pyridine alkaloid biosynthesis	0	0	0	0	0	0	0	0	0	0	0	0	0	0	0	0	0	0	0	0	0	0	0	0	0	0	0	0	0	0	0	0	0	0	0	0	0	0	0	0	0	0	0	0	0	0	0	0
ko04370	ko04370: VEGF signaling pathway	0	0	0	0	0	0	0	0	0	0	0	0	0	0	0	0	0	0	0	0	0	0	0	0	0	0	0	0	0	0	0	0	0	0	0	0	0	0	0	0	0	0	0	0	0	0	0	0
ko00603	ko00603: Glycosphingolipid biosynthesis - globo series	0	0	0	0	0	0	0	0	0	0	0	0	0	0	0	0	0	0	0	0	0	0	0	0	0	0	0	0	0	0	0	0	0	0	0	0	0	0	0	0	0	0	0	0	0	0	0	0
ko03008	ko03008: Ribosome biogenesis in eukaryotes	0.0365854	0.0609756	0.0365854	0.0487805	0.146341	0.0365854	0.0243902	0.0609756	0.134146	0.134146	0.195122	0.268293	0.280488	0.0609756	0.0243902	0.0609756	0.0609756	0.0243902	0.0487805	0.292683	0.097561	0.280488	0.0609756	0.231707	0.280488	0.097561	0.097561	0.134146	0.0243902	0.219512	0.109756	0.0365854	0.0365854	0.243902	0.0487805	0.0731707	0.0243902	0.0243902	0.0487805	0.0365854	0.0609756	0.219512	0.097561	0.268293	0.256098	0.0731707	0.0853659	0.268293
ko04614	ko04614: Renin-angiotensin system	0	0	0	0	0.0588235	0	0	0	0.0588235	0.0588235	0	0.117647	0	0.0588235	0	0	0	0	0.0588235	0	0.0588235	0.0588235	0	0	0.0588235	0	0	0	0	0.0588235	0.0588235	0.0588235	0	0.0588235	0.0588235	0.0588235	0	0	0	0	0.0588235	0	0.0588235	0.0588235	0	0.0588235	0.0588235	0
ko04610	ko04610: Complement and coagulation cascades	0	0	0	0	0	0	0	0	0.057971	0	0	0.0289855	0	0	0	0	0	0	0	0	0	0	0	0	0	0	0	0	0	0	0	0	0	0	0	0	0	0	0	0	0	0	0	0	0	0	0	0
ko04612	ko04612: Antigen processing and presentation	0	0	0	0.0243902	0.0243902	0	0	0.0243902	0	0	0.0243902	0.0487805	0.121951	0	0	0	0	0	0	0.097561	0	0.0487805	0	0.0487805	0.0243902	0	0	0	0	0.0243902	0	0	0	0	0	0	0	0	0	0	0	0	0	0.097561	0.0731707	0.0243902	0	0.0487805
ko05010	ko05010: Alzheimer's disease	0.0142857	0	0.00714286	0	0.00714286	0.00714286	0.00714286	0	0.0142857	0	0.0214286	0.0142857	0.0214286	0	0.00714286	0	0	0	0.00714286	0.0214286	0.00714286	0.0214286	0.00714286	0.0214286	0.00714286	0.00714286	0.00714286	0.00714286	0.00714286	0.00714286	0.00714286	0.00714286	0.00714286	0.0142857	0.00714286	0.0142857	0	0.00714286	0	0.00714286	0.00714286	0.0142857	0	0.0285714	0.0214286	0	0.00714286	0.0142857
ko05012	ko05012: Parkinson's disease	0	0	0	0	0.00884956	0	0	0	0.0176991	0.00884956	0.0353982	0.00884956	0.0176991	0	0	0.00884956	0	0	0	0.0176991	0	0.0265487	0.00884956	0.0265487	0	0	0	0.00884956	0.00884956	0.00884956	0	0	0	0.00884956	0	0	0	0	0	0	0.00884956	0.0353982	0	0.0265487	0.0265487	0	0	0.00884956
ko00980	ko00980: Metabolism of xenobiotics by cytochrome P450	0	0	0	0	0.0454545	0	0	0	0.0454545	0	0	0.0454545	0	0	0	0	0	0	0.0454545	0	0.0454545	0.0454545	0	0	0.0454545	0	0	0	0	0	0	0	0	0	0	0	0	0	0	0	0	0	0.0454545	0.0454545	0	0	0	0
ko05150	ko05150: Staphylococcus aureus infection	0.0461538	0.0153846	0.0769231	0.0153846	0.0769231	0.0923077	0.123077	0.0615385	0.0769231	0.0153846	0.0307692	0.0769231	0.0769231	0.0615385	0.0307692	0.0769231	0.0615385	0	0.0923077	0.0461538	0.0923077	0.0461538	0.0769231	0.0615385	0.0615385	0.0615385	0.123077	0.0615385	0.169231	0.0769231	0.0769231	0.123077	0.0461538	0.0769231	0.0769231	0.0923077	0.0307692	0.169231	0.0307692	0.0769231	0.0615385	0.0461538	0.0461538	0.0615385	0.0769231	0.0615385	0.0615385	0.107692
ko00943	ko00943: Isoflavonoid biosynthesis	0	0	0	0	0	0	0	0	0	0	0	0	0	0	0	0	0	0	0	0	0	0	0	0	0	0	0	0	0	0	0	0	0	0	0	0	0	0	0	0	0	0	0	0	0	0	0	0
ko00791	ko00791: Atrazine degradation	0.0714286	0.142857	0.0714286	0	0.142857	0.0714286	0.0714286	0.0714286	0.142857	0.0714286	0.0714286	0.0714286	0.0714286	0.142857	0.214286	0.214286	0.0714286	0.214286	0.214286	0.0714286	0.285714	0.0714286	0.0714286	0.0714286	0.0714286	0.142857	0.0714286	0.0714286	0.0714286	0.0714286	0.142857	0.0714286	0.0714286	0.142857	0.0714286	0.142857	0	0.0714286	0.0714286	0.0714286	0.0714286	0.0714286	0.0714286	0.142857	0.0714286	0.285714	0.0714286	0.0714286
ko05131	ko05131: Shigellosis	0	0	0	0	0	0	0	0	0	0	0	0	0	0	0	0	0	0	0	0	0	0	0	0	0	0	0	0	0	0	0	0	0	0	0	0	0	0	0	0	0	0	0	0	0	0	0	0
ko04540	ko04540: Gap junction	0	0	0	0	0	0	0	0	0	0	0	0	0	0	0	0	0	0	0	0	0	0	0	0	0	0	0	0	0	0	0	0	0	0	0	0	0	0	0	0	0	0	0	0	0	0	0	0
ko00710	ko00710: Carbon fixation in photosynthetic organisms	0	0	0	0	0	0	0	0	0	0	0	0	0	0	0	0.0277778	0	0	0	0	0	0	0	0	0	0	0.0277778	0.0277778	0	0	0	0	0	0	0	0	0	0	0	0	0	0	0.0277778	0	0	0	0.0277778	0
ko04710	ko04710: Circadian rhythm - mammal	0	0	0	0	0	0	0	0	0	0	0	0.0555556	0.0555556	0	0	0	0	0	0	0.0555556	0	0	0	0	0	0	0	0	0	0	0	0	0	0	0	0	0	0	0	0	0	0	0.0555556	0	0	0	0	0
ko04130	ko04130: SNARE interactions in vesicular transport	0	0.0588235	0	0	0.0882353	0	0.0294118	0.0294118	0.0882353	0.117647	0.117647	0.294118	0.294118	0.0294118	0	0.0294118	0.0294118	0	0	0.382353	0.0588235	0.205882	0.0294118	0.147059	0.147059	0.0588235	0.0588235	0.0882353	0	0.117647	0.0588235	0	0	0.117647	0	0.0588235	0	0	0	0	0.0294118	0.117647	0.0294118	0.205882	0.176471	0.0588235	0.0588235	0.235294
ko05221	ko05221: Acute myeloid leukemia	0	0	0	0	0	0	0	0	0	0	0	0	0	0	0	0	0	0	0	0	0	0	0	0	0	0	0	0	0	0	0	0	0	0	0	0	0	0	0	0	0	0	0	0	0	0	0	0
ko04742	ko04742: Taste transduction	0	0	0	0	0	0	0	0	0	0	0	0	0	0	0	0	0	0	0	0	0	0	0	0.0434783	0	0	0	0	0	0	0	0	0	0	0	0	0	0	0	0	0	0	0	0	0	0	0	0
ko03320	ko03320: PPAR signaling pathway	0	0.0181818	0	0	0.0363636	0	0	0	0.0181818	0.0181818	0.0363636	0.0363636	0.0363636	0	0	0.0181818	0	0	0	0.0363636	0	0.0363636	0	0.0181818	0.0363636	0.0181818	0.0181818	0.0181818	0	0.0363636	0	0	0	0.0181818	0	0	0	0	0	0.0181818	0	0.0363636	0	0.0181818	0.0181818	0	0	0.0363636
ko04744	ko04744: Phototransduction	0	0	0	0	0	0	0	0	0.0588235	0	0.0588235	0.0588235	0.0588235	0	0	0	0	0	0	0.0588235	0	0.0588235	0	0	0	0	0	0	0	0	0	0	0	0	0	0	0	0	0	0	0	0.0588235	0	0.0588235	0.0588235	0	0	0.0588235
ko04745	ko04745: Phototransduction - fly	0	0	0	0	0	0	0	0	0	0	0	0	0	0	0	0	0	0	0	0	0	0	0	0	0	0	0	0	0	0	0	0	0	0	0	0	0	0	0	0	0	0	0	0	0	0	0	0
ko04530	ko04530: Tight junction	0.0144928	0.0144928	0.0144928	0	0.0289855	0.0144928	0.0144928	0.0144928	0.0434783	0.0289855	0.0289855	0.0869565	0.0869565	0	0.0144928	0.0144928	0.0289855	0.0144928	0.0144928	0.101449	0.0144928	0.0724638	0.0144928	0.0434783	0.0434783	0.0434783	0.0289855	0.0144928	0.0144928	0.057971	0.0144928	0.0144928	0	0.057971	0	0.0144928	0.0144928	0.0144928	0.0144928	0.0144928	0.0144928	0.0289855	0	0.0869565	0.0434783	0.0144928	0.0289855	0.0869565
ko04340	ko04340: Hedgehog signaling pathway	0	0	0	0	0.025641	0	0	0	0.025641	0	0.025641	0.0512821	0.025641	0	0	0	0	0	0	0.025641	0	0.025641	0	0.025641	0.025641	0	0.025641	0	0	0	0	0	0	0.025641	0	0	0	0	0	0	0	0	0	0.025641	0.025641	0	0	0.025641
ko04621	ko04621: NOD-like receptor signaling pathway	0	0	0.0196078	0	0	0	0	0	0	0	0	0.0588235	0.0196078	0	0	0	0	0	0.0392157	0.0196078	0.0392157	0.0196078	0	0.0196078	0	0	0	0	0	0	0.0196078	0	0.0196078	0	0	0.0196078	0	0	0	0	0.0196078	0	0	0.0196078	0	0	0	0.0392157
ko04620	ko04620: Toll-like receptor signaling pathway	0	0	0	0	0	0	0	0	0.0135135	0	0	0.0135135	0	0	0	0	0	0	0	0	0.0135135	0	0	0	0	0	0	0	0.0135135	0	0	0	0	0	0	0	0	0	0	0	0	0	0	0	0	0	0.0135135	0
ko04623	ko04623: Cytosolic DNA-sensing pathway	0	0	0	0	0	0	0	0	0.0227273	0	0	0	0	0	0	0	0	0	0	0	0.0227273	0	0	0	0	0	0	0	0	0	0	0	0	0	0	0	0	0	0	0	0	0	0	0	0	0	0	0
ko04622	ko04622: RIG-I-like receptor signaling pathway	0	0	0.0188679	0	0.0188679	0.0188679	0	0	0.0377358	0.0188679	0.0377358	0.0566038	0.0377358	0	0	0	0	0	0.0188679	0.0377358	0.0566038	0.0377358	0.0377358	0.0377358	0.0377358	0.0377358	0	0.0188679	0	0.0188679	0.0377358	0	0	0.0188679	0.0188679	0.0377358	0	0	0	0	0.0188679	0.0377358	0.0377358	0.0377358	0.0377358	0.0188679	0	0.0377358
ko04270	ko04270: Vascular smooth muscle contraction	0	0	0	0	0	0	0	0	0.0121951	0	0	0.0121951	0	0	0	0	0	0	0.0121951	0	0.0121951	0	0	0	0	0	0	0	0	0	0	0	0	0	0	0	0	0	0	0	0	0	0	0	0	0	0	0
ko04626	ko04626: Plant-pathogen interaction	0.0142857	0.0142857	0.0142857	0.0142857	0.0142857	0.0142857	0.0142857	0.0142857	0.0142857	0.0142857	0.0142857	0.0285714	0.0285714	0.0142857	0.0142857	0.0142857	0.0142857	0.0142857	0.0142857	0.0285714	0.0428571	0.0142857	0.0142857	0.0142857	0.0142857	0.0142857	0.0285714	0.0142857	0.0142857	0.0142857	0.0142857	0.0142857	0.0142857	0.0142857	0.0142857	0.0142857	0.0142857	0.0142857	0.0142857	0.0142857	0.0142857	0.0142857	0.0142857	0.0285714	0.0285714	0.0142857	0.0142857	0.0285714
ko04971	ko04971: Gastric acid secretion	0	0	0	0	0	0	0	0	0	0	0	0	0	0	0	0	0	0	0	0	0	0	0	0	0	0	0	0	0	0	0	0	0	0	0	0	0	0	0	0	0	0	0	0	0	0	0	0
ko00460	ko00460: Cyanoamino acid metabolism	0.25	0.321429	0.321429	0.142857	0.321429	0.25	0.142857	0.25	0.357143	0	0.25	0.321429	0.321429	0	0.321429	0.285714	0	0.142857	0.321429	0.214286	0.357143	0.285714	0	0.321429	0.285714	0.285714	0.214286	0	0	0.357143	0.321429	0.285714	0	0.321429	0.321429	0	0	0	0	0	0.25	0.178571	0.285714	0.321429	0.285714	0.321429	0	0.357143
ko00512	ko00512: Mucin type O-Glycan biosynthesis	0	0	0	0	0	0	0	0	0	0	0	0	0	0	0	0	0	0	0	0	0	0	0	0	0	0	0	0	0	0	0	0	0	0	0	0	0	0	0	0	0	0	0	0	0	0.0833333	0	0
ko00830	ko00830: Retinol metabolism	0	0	0	0	0	0	0	0	0	0	0	0	0.0285714	0	0	0	0	0	0	0.0285714	0	0.0285714	0.0285714	0	0	0	0	0	0	0	0	0	0	0	0	0	0	0	0	0	0	0	0	0	0	0	0	0
ko04973	ko04973: Carbohydrate digestion and absorption	0	0	0	0	0	0	0	0	0	0	0	0	0	0	0	0	0	0	0	0	0	0	0	0	0	0	0	0	0	0	0	0	0	0	0	0	0	0	0	0	0	0	0	0	0	0	0	0
ko04972	ko04972: Pancreatic secretion	0	0	0	0.015625	0	0	0	0	0	0	0	0.015625	0.015625	0	0	0	0	0	0	0.015625	0	0.015625	0.015625	0	0	0	0	0	0	0.015625	0	0	0	0.015625	0	0	0	0	0	0	0	0.015625	0	0.015625	0.015625	0	0	0.015625
ko04975	ko04975: Fat digestion and absorption	0	0	0	0	0	0	0	0	0	0	0	0	0	0	0	0	0	0	0	0	0	0	0	0	0	0	0	0	0	0	0	0	0	0	0	0	0	0	0	0	0	0	0	0	0	0	0	0
ko04120	ko04120: Ubiquitin mediated proteolysis	0.00840336	0.0672269	0.00840336	0.00840336	0.12605	0.0252101	0.0168067	0.0336134	0.117647	0.109244	0.201681	0.294118	0.310924	0.0420168	0.0252101	0.0336134	0.0420168	0.00840336	0.0252101	0.369748	0.134454	0.277311	0.0588235	0.184874	0.184874	0.0756303	0.0840336	0.0756303	0.0252101	0.218487	0.109244	0.0252101	0.00840336	0.210084	0.0168067	0.0588235	0.00840336	0.00840336	0.0252101	0.0420168	0.0420168	0.210084	0.0588235	0.268908	0.210084	0.117647	0.0420168	0.277311
ko04974	ko04974: Protein digestion and absorption	0	0	0.0408163	0	0.0204082	0.0204082	0	0	0.102041	0	0.0204082	0.0612245	0.0408163	0	0.0204082	0	0	0	0.0204082	0	0.0612245	0	0	0	0	0.0204082	0	0	0	0	0.0204082	0	0	0.0204082	0.0204082	0.0204082	0	0.0204082	0.0204082	0	0	0	0	0	0	0	0	0
ko04630	ko04630: Jak-STAT signaling pathway	0	0	0	0	0	0	0	0	0	0	0.00847458	0.00847458	0.00847458	0	0	0	0	0	0	0	0.00847458	0	0	0	0	0	0	0	0	0.00847458	0	0	0	0	0	0.00847458	0	0	0	0	0	0	0	0	0	0	0	0
ko04350	ko04350: TGF-beta signaling pathway	0	0	0	0	0	0	0	0	0	0	0	0	0	0	0	0	0	0	0	0	0	0	0	0	0	0	0	0	0	0	0	0	0	0	0	0	0	0	0	0	0	0	0	0	0	0	0.02	0
ko00140	ko00140: Steroid hormone biosynthesis	0	0.0285714	0	0	0.0285714	0.0285714	0	0	0.0285714	0	0.0285714	0.0285714	0.0571429	0.0285714	0.0285714	0.0285714	0	0	0.0285714	0.0285714	0.0857143	0.0285714	0.0285714	0	0.0571429	0	0	0.0285714	0	0	0.0857143	0	0	0.0857143	0.0571429	0.0285714	0	0	0	0	0	0.0285714	0	0.0285714	0.0285714	0	0	0.0285714
ko05414	ko05414: Dilated cardiomyopathy	0	0	0	0	0	0	0	0	0	0	0	0	0	0	0	0	0	0	0	0	0	0	0	0	0	0	0	0	0	0	0	0	0	0	0	0	0	0	0	0	0	0	0	0	0	0	0	0
ko00983	ko00983: Drug metabolism - other enzymes	0.0454545	0.0454545	0.0909091	0.0454545	0.0454545	0.0909091	0.0454545	0.0454545	0.136364	0	0.0454545	0.0909091	0.0454545	0.0909091	0.0909091	0.0454545	0.0454545	0.0909091	0.0909091	0.0909091	0.136364	0.0909091	0.0454545	0.0454545	0.0909091	0.0454545	0.0454545	0.0454545	0.0454545	0.0909091	0.0909091	0.0454545	0.0454545	0.0454545	0.0454545	0.0909091	0.0454545	0.0454545	0.0454545	0.0454545	0.0454545	0.0454545	0.0909091	0.0909091	0.0909091	0.0909091	0.0454545	0.0454545
ko00514	ko00514: Other types of O-glycan biosynthesis	0	0	0	0	0.0714286	0	0	0	0.0714286	0	0.0714286	0.0714286	0.0714286	0	0	0	0.0357143	0	0	0.0714286	0.0357143	0.107143	0.0357143	0.0714286	0.0714286	0.0357143	0.0357143	0.0357143	0	0.0714286	0.0357143	0	0	0.0714286	0	0	0	0	0	0.0357143	0	0.0714286	0	0.107143	0.0714286	0	0.0357143	0.0714286
ko05410	ko05410: Hypertrophic cardiomyopathy (HCM)	0	0	0	0	0	0	0	0	0	0	0	0	0	0	0	0	0	0	0	0	0	0	0	0	0	0	0	0	0	0	0	0	0	0	0	0	0	0	0	0	0	0	0	0	0	0	0	0
ko00331	ko00331: Clavulanic acid biosynthesis	0	0	0	0	0	0	0	0	0	0	0	0	0	0	0	0	0	0	0	0	0	0	0	0	0	0	0	0	0	0	0	0	0	0	0	0	0	0	0	0	0	0	0	0	0	0	0	0
ko04080	ko04080: Neuroactive ligand-receptor interaction	0	0.0100334	0.00668896	0.00334448	0.00668896	0	0	0.00334448	0.0133779	0.00334448	0.00334448	0.0100334	0.0100334	0.00334448	0	0	0	0	0.00334448	0.00668896	0.0267559	0.0100334	0.00334448	0.00334448	0.0100334	0	0.00334448	0.00334448	0	0.00668896	0.00334448	0	0	0.0100334	0	0.00334448	0	0	0.00334448	0	0	0.00334448	0	0.00668896	0.00334448	0.0167224	0.00668896	0.00334448
ko05310	ko05310: Asthma	0	0	0	0	0	0	0	0	0	0	0	0	0	0	0	0	0	0	0	0	0	0	0	0	0	0	0	0	0	0	0	0	0	0	0	0	0	0	0	0	0	0	0	0	0	0	0	0
ko00908	ko00908: Zeatin biosynthesis	0.125	0.125	0.125	0.125	0.125	0.125	0.125	0.125	0.125	0.125	0.125	0.125	0.125	0.125	0.125	0.125	0.125	0.125	0.125	0.125	0.125	0.125	0.125	0.125	0.125	0.125	0.125	0.125	0.125	0.125	0.125	0.125	0.125	0.125	0.125	0.125	0.125	0.125	0.125	0.125	0.125	0.125	0.125	0.125	0.125	0.125	0.125	0.125
ko04930	ko04930: Type II diabetes mellitus	0	0	0	0	0	0	0	0	0.0322581	0	0	0.0322581	0	0	0	0	0	0	0	0.0322581	0.0322581	0	0	0	0.0322581	0	0	0	0	0.0322581	0	0	0	0	0	0	0	0	0	0	0	0	0	0	0	0.0322581	0	0
ko04320	ko04320: Dorso-ventral axis formation	0	0	0	0	0	0	0	0.0416667	0.125	0	0.0416667	0	0	0	0	0	0.0416667	0	0	0.0833333	0	0	0	0	0.0416667	0	0.0416667	0.0416667	0	0	0.0416667	0	0	0	0	0	0	0	0	0	0	0	0	0	0.0416667	0	0	0.0416667
ko00906	ko00906: Carotenoid biosynthesis	0.0285714	0.0571429	0.142857	0.0571429	0.0571429	0.142857	0.142857	0.0285714	0.0857143	0.0571429	0.0285714	0.0571429	0.0571429	0.114286	0.0285714	0.0857143	0.0571429	0.0285714	0.0571429	0.0285714	0.0571429	0.0571429	0.0285714	0.0285714	0.114286	0.0285714	0	0	0.171429	0.0285714	0.0857143	0.2	0	0.0571429	0.0285714	0.2	0.0857143	0.171429	0.0571429	0.0571429	0.0571429	0.0285714	0.0571429	0.0571429	0.0285714	0.114286	0.171429	0.171429
ko00901	ko00901: Indole alkaloid biosynthesis	0	0	0	0	0	0	0	0	0	0	0	0	0	0	0	0	0	0	0	0	0	0	0	0	0	0	0	0	0	0	0	0	0	0	0	0	0	0	0	0	0	0	0	0	0	0	0	0
ko04520	ko04520: Adherens junction	0	0	0	0	0.0169492	0	0	0	0	0	0.0169492	0.0338983	0.0338983	0	0	0	0.0169492	0	0	0.0338983	0.0169492	0.0508475	0	0.0338983	0	0.0338983	0.0169492	0.0169492	0	0.0338983	0	0	0	0.0338983	0	0	0	0	0	0	0	0.0169492	0	0.0338983	0.0338983	0	0.0169492	0.0338983
ko05014	ko05014: Amyotrophic lateral sclerosis (ALS)	0	0	0	0	0	0	0	0	0	0.0232558	0	0.0232558	0.0232558	0	0	0	0	0	0	0.0232558	0	0.0232558	0	0.0232558	0.0232558	0	0	0	0	0.0232558	0	0	0	0	0	0	0	0	0	0	0	0.0232558	0	0.0232558	0.0232558	0	0	0.0232558
ko04950	ko04950: Maturity onset diabetes of the young	0	0	0	0	0	0	0	0	0	0	0	0	0	0	0	0	0	0	0	0	0	0	0	0	0	0	0	0	0	0	0	0	0	0	0.04	0	0	0	0	0	0	0	0	0	0	0.04	0.04	0
ko04510	ko04510: Focal adhesion	0	0	0.0075188	0	0	0	0	0	0.0075188	0	0	0.0075188	0.0075188	0	0	0	0	0	0	0.0075188	0.0075188	0.0150376	0	0.0075188	0	0	0	0	0	0	0	0	0	0.0075188	0	0	0	0	0	0	0	0	0.0075188	0	0	0.0075188	0	0
ko04810	ko04810: Regulation of actin cytoskeleton	0	0.0277778	0.0138889	0.0138889	0.00694444	0.0138889	0	0.00694444	0.0138889	0	0.0208333	0.0277778	0.0277778	0.0347222	0	0	0	0	0.0277778	0.0277778	0.0555556	0.0347222	0	0.0277778	0.0208333	0.0138889	0	0.00694444	0	0.0208333	0.0138889	0.00694444	0	0.0138889	0.0138889	0.00694444	0	0.0138889	0.0208333	0	0.00694444	0.00694444	0.0277778	0.0277778	0.0138889	0.0277778	0.0208333	0.0208333
ko04210	ko04210: Apoptosis	0	0.016129	0.016129	0	0.0322581	0.016129	0	0	0	0.016129	0.016129	0.0322581	0.0322581	0.0322581	0.016129	0	0	0.016129	0.016129	0.0322581	0.0322581	0.0322581	0.016129	0.016129	0	0.016129	0	0	0	0.016129	0.016129	0	0.016129	0.016129	0.016129	0.016129	0.016129	0	0.016129	0.016129	0	0.016129	0	0.0322581	0.0322581	0.016129	0	0.0322581
ko04012	ko04012: ErbB signaling pathway	0	0	0	0	0	0	0	0	0.0166667	0	0	0.0166667	0.0333333	0	0	0	0	0	0	0.0166667	0.0333333	0	0	0	0.0166667	0	0	0	0	0	0	0	0	0	0	0	0	0	0	0	0	0	0.0166667	0	0	0	0	0
ko04013	ko04013: MAPK signaling pathway - fly	0	0	0	0	0	0	0	0	0	0	0	0	0	0	0	0	0	0	0	0	0	0	0	0	0	0	0	0	0	0	0	0	0	0	0	0	0	0	0	0	0	0	0	0	0	0	0	0
ko04010	ko04010: MAPK signaling pathway	0	0.0108696	0	0	0	0	0	0	0.0271739	0.00543478	0.00543478	0.0271739	0.0108696	0.0108696	0	0.00543478	0.00543478	0	0.0108696	0.0108696	0.0217391	0.0163043	0.00543478	0.0108696	0.00543478	0.00543478	0.00543478	0.00543478	0	0.00543478	0	0	0	0.0108696	0.00543478	0.00543478	0	0	0	0.00543478	0.00543478	0.00543478	0.00543478	0.0108696	0.00543478	0.00543478	0	0.00543478
ko04070	ko04070: Phosphatidylinositol signaling system	0	0	0	0	0	0	0	0	0	0	0.0263158	0.0526316	0.0526316	0	0	0	0	0	0	0.289474	0.0263158	0.0526316	0	0.0263158	0.0526316	0	0	0.0263158	0	0.0526316	0	0	0	0.0263158	0	0	0	0	0	0	0	0	0	0.0526316	0.0526316	0	0	0.0526316
ko04640	ko04640: Hematopoietic cell lineage	0	0	0	0	0	0	0	0	0	0	0	0	0	0	0	0	0	0	0	0	0	0	0	0	0	0	0	0	0	0	0	0	0	0	0	0	0	0	0	0	0	0	0	0	0	0	0	0
ko04310	ko04310: Wnt signaling pathway	0	0.0103093	0	0.0103093	0.0412371	0	0	0	0.0206186	0	0.0515464	0.0927835	0.103093	0.0103093	0	0.0103093	0.0103093	0	0.0309278	0.0721649	0.0515464	0.0824742	0	0.0721649	0.0515464	0.0206186	0.0206186	0.0103093	0	0.0721649	0.0103093	0.0103093	0	0.0824742	0	0	0	0	0	0	0.0103093	0.0309278	0	0.0721649	0.0721649	0.0309278	0.0206186	0.0721649
ko04150	ko04150: mTOR signaling pathway	0	0	0	0	0.0666667	0	0	0.0333333	0.0666667	0.0333333	0.166667	0.233333	0.233333	0	0	0	0.0333333	0	0.0333333	0.233333	0.0333333	0.233333	0	0.2	0.166667	0	0.0666667	0.1	0	0.166667	0.0333333	0	0	0.233333	0	0	0	0	0	0	0	0.166667	0	0.2	0.166667	0	0	0.233333
ko04672	ko04672: Intestinal immune network for IgA production	0	0	0	0	0	0	0	0	0	0	0	0	0	0	0	0	0	0	0	0	0	0	0	0	0	0	0	0	0	0	0	0	0	0	0	0	0	0	0	0	0	0	0	0	0	0	0	0
ko04920	ko04920: Adipocytokine signaling pathway	0	0	0.0222222	0	0.0222222	0	0	0	0.0666667	0	0.0444444	0.0222222	0.0444444	0	0	0	0	0	0	0.0444444	0.0222222	0.0444444	0	0.0222222	0.0222222	0.0222222	0	0.0444444	0	0.0222222	0.0222222	0	0	0.0222222	0	0	0	0	0.0222222	0	0	0	0	0.0222222	0.0222222	0.0222222	0	0.0444444
ko00120	ko00120: Primary bile acid biosynthesis	0	0	0	0	0	0	0	0	0	0	0	0	0	0	0	0	0	0	0	0	0	0	0	0	0	0	0	0	0	0	0	0	0	0	0	0	0	0	0	0	0	0	0	0	0	0	0	0
ko05160	ko05160: Hepatitis C	0	0	0	0	0	0	0	0	0	0	0	0	0	0	0	0	0	0	0	0	0	0	0	0	0	0	0	0	0	0	0	0	0	0	0	0	0	0	0	0	0	0	0	0	0	0	0	0
ko04720	ko04720: Long-term potentiation	0	0	0	0	0	0	0	0	0	0	0	0	0	0	0	0	0	0	0	0	0	0	0	0	0	0	0	0	0	0	0	0	0	0	0	0	0	0	0	0	0	0	0	0	0	0	0	0
ko04722	ko04722: Neurotrophin signaling pathway	0	0	0	0	0	0	0	0	0	0	0	0.0117647	0	0	0	0	0	0	0	0	0	0	0	0	0	0	0	0	0	0	0	0	0	0	0	0	0	0	0	0	0	0	0	0	0	0.0117647	0	0
ko00600	ko00600: Sphingolipid metabolism	0.1	0.1	0.125	0.05	0.15	0.075	0.05	0.05	0.2	0.125	0.25	0.325	0.325	0.075	0.025	0.075	0.075	0	0.125	0.35	0.175	0.3	0.1	0.275	0.175	0.15	0.125	0.125	0.025	0.25	0.125	0.125	0.05	0.175	0.125	0.1	0	0.1	0.025	0.075	0.125	0.2	0.1	0.3	0.2	0.175	0.125	0.275
ko00510	ko00510: N-Glycan biosynthesis	0.0227273	0.113636	0.0227273	0.0227273	0.113636	0.0227273	0.0227273	0.0227273	0.0909091	0.0909091	0.25	0.363636	0.386364	0.0227273	0.0227273	0.0681818	0.0227273	0.0227273	0.0227273	0.590909	0.113636	0.386364	0.0227273	0.340909	0.204545	0.136364	0.0454545	0.0454545	0.0227273	0.25	0.0681818	0.0454545	0.0227273	0.204545	0.0227273	0.0227273	0	0.0227273	0.0454545	0.0454545	0.0681818	0.227273	0.0681818	0.363636	0.25	0.113636	0.0681818	0.295455
ko00062	ko00062: Fatty acid elongation in mitochondria	0	0	0	0	0	0	0	0	0.142857	0	0	0.142857	0.142857	0	0	0	0.142857	0	0	0.571429	0	0.142857	0.142857	0	0	0	0	0	0	0	0	0	0	0	0	0	0	0.142857	0	0	0	0	0	0.142857	0	0	0	0.142857
ko00643	ko00643: Styrene degradation	0.166667	0	0.333333	0	0.222222	0	0	0	0	0	0	0.333333	0.166667	0.111111	0	0	0	0	0.388889	0	0.388889	0.222222	0	0	0	0	0	0	0	0.277778	0	0	0	0.222222	0.166667	0	0	0	0.277778	0	0	0	0.166667	0.333333	0.277778	0.222222	0	0
ko00627	ko00627: Aminobenzoate degradation	0.135593	0.20339	0.288136	0.0847458	0.322034	0.20339	0.186441	0.152542	0.372881	0.135593	0.20339	0.305085	0.254237	0.237288	0.220339	0.237288	0.20339	0.0508475	0.355932	0.254237	0.305085	0.305085	0.152542	0.169492	0.237288	0.20339	0.152542	0.237288	0.186441	0.254237	0.338983	0.186441	0.118644	0.254237	0.254237	0.271186	0.0508475	0.169492	0.237288	0.20339	0.220339	0.186441	0.220339	0.254237	0.186441	0.322034	0.237288	0.20339
ko00362	ko00362: Benzoate degradation	0.0933333	0.173333	0.186667	0.04	0.213333	0.146667	0.12	0.0933333	0.24	0.08	0.12	0.253333	0.213333	0.2	0.173333	0.186667	0.106667	0.0533333	0.346667	0.16	0.28	0.24	0.133333	0.133333	0.16	0.133333	0.16	0.266667	0.133333	0.186667	0.2	0.133333	0.08	0.2	0.173333	0.2	0.0666667	0.146667	0.146667	0.133333	0.12	0.146667	0.213333	0.253333	0.146667	0.306667	0.186667	0.16
ko04011	ko04011: MAPK signaling pathway - yeast	0.025641	0.025641	0.0512821	0	0.0512821	0	0	0	0.0512821	0.179487	0.230769	0.358974	0.435897	0	0	0	0.025641	0	0.025641	0.410256	0.0512821	0.384615	0	0.205128	0.230769	0	0.0512821	0.025641	0	0.102564	0.0769231	0.025641	0	0.128205	0	0.0512821	0	0	0	0.025641	0.025641	0.128205	0.102564	0.282051	0.205128	0	0	0.282051
ko01040	ko01040: Biosynthesis of unsaturated fatty acids	0.172414	0.172414	0.206897	0.0689655	0.241379	0.172414	0.103448	0.103448	0.344828	0.103448	0.241379	0.37931	0.413793	0.275862	0.206897	0.172414	0.0689655	0.172414	0.206897	0.37931	0.275862	0.310345	0.172414	0.310345	0.241379	0.137931	0.206897	0.275862	0.103448	0.310345	0.206897	0.137931	0.0689655	0.310345	0.103448	0.275862	0.137931	0.103448	0.206897	0.172414	0.172414	0.241379	0.137931	0.413793	0.37931	0.310345	0.103448	0.37931
ko00680	ko00680: Methane metabolism	0.166667	0.188172	0.263441	0.134409	0.225806	0.193548	0.16129	0.193548	0.188172	0.145161	0.150538	0.22043	0.241935	0.204301	0.215054	0.193548	0.188172	0.134409	0.231183	0.139785	0.247312	0.209677	0.166667	0.198925	0.177419	0.204301	0.172043	0.198925	0.155914	0.209677	0.22043	0.188172	0.155914	0.231183	0.231183	0.236559	0.139785	0.225806	0.231183	0.182796	0.182796	0.155914	0.225806	0.225806	0.225806	0.22043	0.225806	0.209677
ko04140	ko04140: Regulation of autophagy	0	0.047619	0	0	0.142857	0	0.047619	0	0.047619	0.0952381	0.190476	0.285714	0.285714	0.0952381	0	0	0	0	0.047619	0.333333	0.0952381	0.285714	0	0.190476	0.238095	0	0.047619	0.047619	0	0.238095	0	0	0	0.190476	0	0	0	0.047619	0	0	0	0.0952381	0	0.47619	0.285714	0.0952381	0	0.380952
ko00562	ko00562: Inositol phosphate metabolism	0.2	0.244444	0.244444	0.244444	0.333333	0.266667	0.244444	0.222222	0.244444	0.288889	0.266667	0.355556	0.422222	0.266667	0.244444	0.244444	0.0888889	0.0888889	0.288889	0.4	0.288889	0.355556	0.266667	0.288889	0.288889	0.244444	0.244444	0.222222	0.222222	0.288889	0.266667	0.244444	0.2	0.311111	0.222222	0.244444	0.0444444	0.266667	0.2	0.222222	0.222222	0.288889	0.266667	0.333333	0.288889	0.288889	0.222222	0.333333
ko00350	ko00350: Tyrosine metabolism	0.163934	0.213115	0.327869	0.131148	0.262295	0.245902	0.147541	0.213115	0.360656	0.229508	0.180328	0.377049	0.311475	0.344262	0.311475	0.196721	0.213115	0.147541	0.360656	0.213115	0.393443	0.311475	0.196721	0.278689	0.245902	0.196721	0.213115	0.229508	0.196721	0.344262	0.393443	0.295082	0.131148	0.327869	0.229508	0.327869	0.163934	0.196721	0.262295	0.229508	0.213115	0.229508	0.311475	0.327869	0.327869	0.344262	0.295082	0.229508
ko00563	ko00563: Glycosylphosphatidylinositol(GPI)-anchor biosynthesis	0.0384615	0	0	0.0384615	0.153846	0.0384615	0	0.0384615	0.153846	0.115385	0.384615	0.461538	0.461538	0.0384615	0	0.0384615	0	0	0.115385	0.5	0.192308	0.384615	0	0.307692	0.307692	0.0384615	0.0769231	0.115385	0.0384615	0.192308	0.192308	0.0769231	0	0.230769	0	0.0769231	0	0	0.0384615	0.0384615	0.115385	0.307692	0.115385	0.461538	0.307692	0.0384615	0.115385	0.423077
ko00100	ko00100: Steroid biosynthesis	0	0.0322581	0	0.0322581	0.129032	0	0	0	0.129032	0.16129	0.419355	0.451613	0.483871	0.0322581	0	0	0	0	0	0.483871	0.16129	0.483871	0.0322581	0.322581	0.419355	0.16129	0.0322581	0.16129	0	0.419355	0.129032	0.0322581	0	0.419355	0	0	0	0	0	0.0322581	0.0967742	0.387097	0.129032	0.483871	0.419355	0	0	0.483871
ko00360	ko00360: Phenylalanine metabolism	0.176471	0.254902	0.294118	0.0980392	0.254902	0.254902	0.0980392	0.176471	0.352941	0.176471	0.176471	0.333333	0.294118	0.352941	0.196078	0.176471	0.0980392	0.0784314	0.313725	0.215686	0.392157	0.27451	0.176471	0.235294	0.215686	0.137255	0.176471	0.215686	0.156863	0.254902	0.333333	0.215686	0.0588235	0.313725	0.176471	0.294118	0.0392157	0.137255	0.254902	0.137255	0.196078	0.176471	0.27451	0.294118	0.254902	0.27451	0.215686	0.176471
ko00053	ko00053: Ascorbate and aldarate metabolism	0.228571	0.257143	0.314286	0.2	0.285714	0.257143	0.228571	0.257143	0.285714	0.228571	0.228571	0.285714	0.314286	0.285714	0.257143	0.314286	0.142857	0.114286	0.342857	0.257143	0.314286	0.285714	0.228571	0.228571	0.257143	0.228571	0.228571	0.342857	0.228571	0.257143	0.285714	0.257143	0.228571	0.257143	0.285714	0.285714	0.114286	0.285714	0.228571	0.228571	0.285714	0.257143	0.257143	0.314286	0.228571	0.428571	0.314286	0.228571
ko00310	ko00310: Lysine degradation	0.0925926	0.166667	0.277778	0.111111	0.314815	0.277778	0.203704	0.185185	0.351852	0.203704	0.296296	0.481481	0.37037	0.222222	0.185185	0.148148	0.166667	0.148148	0.296296	0.296296	0.333333	0.37037	0.185185	0.314815	0.314815	0.166667	0.148148	0.259259	0.222222	0.333333	0.296296	0.222222	0.0925926	0.277778	0.222222	0.240741	0.12963	0.222222	0.222222	0.166667	0.148148	0.259259	0.222222	0.351852	0.296296	0.277778	0.222222	0.351852
ko03022	ko03022: Basal transcription factors	0.0285714	0.114286	0.0571429	0.0285714	0.0857143	0.0285714	0	0.0857143	0.2	0.2	0.342857	0.514286	0.514286	0.0571429	0	0.0285714	0.0285714	0	0.0285714	0.8	0.0571429	0.457143	0.0571429	0.4	0.342857	0.171429	0.171429	0.228571	0.0857143	0.371429	0.0571429	0.0571429	0	0.342857	0.0285714	0	0	0	0	0.114286	0.0571429	0.4	0.114286	0.428571	0.371429	0.0857143	0.0571429	0.457143
ko04966	ko04966: Collecting duct acid secretion	0	0	0	0	0.375	0	0	0	0	0	0	0	0	0	0	0	0	0	0	0	0	0	0	0	0	0	0	0	0	0.6875	0	0	0	0.5625	0	0	0	0	0	0	0	0	0	0	0	0	0	0
ko00740	ko00740: Riboflavin metabolism	0.258065	0.354839	0.354839	0.258065	0.322581	0.322581	0.290323	0.258065	0.354839	0.290323	0.322581	0.354839	0.354839	0.354839	0.322581	0.354839	0.387097	0.225806	0.322581	0.419355	0.387097	0.354839	0.290323	0.258065	0.354839	0.258065	0.225806	0.354839	0.354839	0.354839	0.387097	0.290323	0.193548	0.290323	0.322581	0.290323	0.193548	0.290323	0.258065	0.258065	0.290323	0.290323	0.322581	0.354839	0.290323	0.387097	0.387097	0.354839
ko00621	ko00621: Dioxin degradation	0	0	0.153846	0	0	0	0	0	0	0	0	0	0	0	0	0	0	0	0.230769	0	0.384615	0	0	0	0.153846	0	0	0.230769	0	0.153846	0.230769	0.153846	0	0.153846	0.153846	0.153846	0	0	0	0	0	0	0	0	0	0.153846	0	0
ko03040	ko03040: Spliceosome	0.05	0.125	0.0916667	0	0.366667	0.05	0.05	0.0583333	0.266667	0.191667	0.433333	0.6	0.608333	0.166667	0.025	0.075	0.0583333	0	0.166667	0.75	0.291667	0.591667	0.0583333	0.475	0.458333	0.183333	0.125	0.233333	0.05	0.466667	0.291667	0.0583333	0.00833333	0.475	0.0333333	0.166667	0	0.0333333	0.025	0.075	0.0833333	0.425	0.191667	0.55	0.4	0.2	0.108333	0.541667
ko00363	ko00363: Bisphenol degradation	0.166667	0.333333	0	0	0.583333	0.416667	0	0.333333	0.583333	0.333333	0.333333	0.5	0	0	0.333333	0.25	0.166667	0	0.666667	0	0.5	0.5	0	0	0.333333	0.333333	0	0	0	0.416667	0.583333	0.416667	0	0.416667	0.333333	0.5	0	0.333333	0	0.25	0.25	0.25	0.333333	0.416667	0.333333	0.333333	0.25	0
ko00564	ko00564: Glycerophospholipid metabolism	0.197531	0.246914	0.320988	0.197531	0.296296	0.296296	0.209877	0.209877	0.320988	0.259259	0.271605	0.469136	0.444444	0.283951	0.320988	0.296296	0.246914	0.17284	0.271605	0.407407	0.382716	0.45679	0.259259	0.382716	0.333333	0.234568	0.259259	0.333333	0.222222	0.382716	0.271605	0.234568	0.185185	0.345679	0.246914	0.320988	0.197531	0.246914	0.271605	0.222222	0.222222	0.271605	0.296296	0.407407	0.407407	0.333333	0.283951	0.407407
ko00623	ko00623: Toluene degradation	0	0.178571	0.321429	0	0	0.25	0	0	0.321429	0	0	0.285714	0.214286	0.214286	0	0.321429	0	0.178571	0.25	0.178571	0.357143	0.214286	0	0	0.214286	0	0	0.392857	0	0.214286	0	0	0.214286	0.321429	0.214286	0	0	0	0.357143	0	0	0	0.285714	0.25	0.214286	0.392857	0	0.214286
ko03050	ko03050: Proteasome	0.0625	0.166667	0.0833333	0.0625	0.458333	0.0625	0.0833333	0.208333	0.333333	0.395833	0.6875	0.75	0.770833	0.125	0.125	0.208333	0.1875	0.0416667	0.104167	0.770833	0.270833	0.75	0.166667	0.708333	0.729167	0.395833	0.229167	0.416667	0.125	0.75	0.270833	0.0833333	0.0416667	0.666667	0.0625	0.104167	0	0.0833333	0.0833333	0.166667	0.1875	0.666667	0.229167	0.770833	0.625	0.229167	0.145833	0.770833
ko00361	ko00361: Chlorocyclohexane and chlorobenzene degradation	0.0526316	0.105263	0.105263	0	0.105263	0	0.0526316	0.0526316	0.105263	0.0526316	0.0526316	0.105263	0.210526	0.210526	0.105263	0.105263	0.0526316	0	0.210526	0.0526316	0.210526	0.157895	0.0526316	0.0526316	0.0526316	0.0526316	0.0526316	0	0.0526316	0.0526316	0.157895	0.0526316	0	0.105263	0.105263	0.0526316	0	0.0526316	0.210526	0.157895	0.0526316	0.105263	0.157895	0.105263	0.0526316	0.157895	0.0526316	0.0526316
ko03020	ko03020: RNA polymerase	0.20339	0.254237	0.271186	0.135593	0.508475	0.237288	0.186441	0.254237	0.305085	0.254237	0.474576	0.59322	0.610169	0.186441	0.220339	0.271186	0.152542	0.186441	0.271186	0.559322	0.322034	0.576271	0.271186	0.610169	0.508475	0.389831	0.355932	0.40678	0.220339	0.559322	0.40678	0.237288	0.169492	0.474576	0.20339	0.271186	0.135593	0.186441	0.20339	0.271186	0.237288	0.525424	0.237288	0.59322	0.59322	0.288136	0.237288	0.627119
ko00626	ko00626: Naphthalene degradation	0	0.285714	0.357143	0	0.428571	0	0	0	0.392857	0.285714	0.285714	0.392857	0.357143	0.357143	0.357143	0	0	0	0.428571	0.285714	0.464286	0.392857	0	0.321429	0.285714	0	0.321429	0.321429	0	0.321429	0.428571	0	0	0.321429	0	0.392857	0	0	0.321429	0.25	0.285714	0.25	0.321429	0.321429	0.321429	0.357143	0	0.321429
ko03420	ko03420: Nucleotide excision repair	0.208333	0.375	0.229167	0.208333	0.5	0.208333	0.166667	0.208333	0.354167	0.333333	0.645833	0.791667	0.854167	0.229167	0.166667	0.25	0.229167	0.166667	0.229167	0.8125	0.354167	0.791667	0.229167	0.6875	0.645833	0.3125	0.395833	0.416667	0.1875	0.666667	0.375	0.1875	0.166667	0.645833	0.166667	0.25	0.166667	0.208333	0.1875	0.270833	0.291667	0.625	0.291667	0.729167	0.645833	0.291667	0.25	0.791667
ko00190	ko00190: Oxidative phosphorylation	0.276699	0.286408	0.34466	0.228155	0.514563	0.334951	0.247573	0.315534	0.412621	0.38835	0.504854	0.645631	0.660194	0.325243	0.315534	0.320388	0.325243	0.228155	0.334951	0.587379	0.514563	0.601942	0.330097	0.57767	0.533981	0.402913	0.412621	0.451456	0.286408	0.582524	0.446602	0.349515	0.262136	0.553398	0.315534	0.393204	0.223301	0.300971	0.31068	0.320388	0.305825	0.5	0.359223	0.635922	0.606796	0.354369	0.378641	0.601942
ko00930	ko00930: Caprolactam degradation	0.142857	0.214286	0.214286	0.142857	0.357143	0.214286	0.142857	0.214286	0.571429	0.142857	0.214286	0.5	0.285714	0.428571	0.214286	0.142857	0	0.0714286	0.571429	0.285714	0.5	0.214286	0.142857	0.285714	0.214286	0.142857	0.214286	0.357143	0.142857	0.285714	0.428571	0.142857	0.0714286	0.214286	0.214286	0.357143	0.142857	0.142857	0.214286	0.142857	0.142857	0.214286	0.285714	0.428571	0.285714	0.357143	0.214286	0.214286
ko00430	ko00430: Taurine and hypotaurine metabolism	0.3125	0.3125	0.3125	0.25	0.3125	0.375	0.3125	0.3125	0.375	0.3125	0.375	0.4375	0.375	0.4375	0.375	0.4375	0.375	0.25	0.375	0.4375	0.375	0.375	0.4375	0.375	0.375	0.4375	0.3125	0.25	0.4375	0.375	0.375	0.3125	0.3125	0.375	0.3125	0.375	0.25	0.3125	0.3125	0	0.375	0.3125	0.4375	0.4375	0.4375	0.5	0.375	0.4375
ko00071	ko00071: Fatty acid metabolism	0	0.297872	0.404255	0.148936	0.404255	0.340426	0.234043	0.255319	0.489362	0.212766	0.297872	0.510638	0.425532	0.425532	0.361702	0.319149	0.255319	0.212766	0.404255	0.382979	0.404255	0.404255	0.234043	0.319149	0.297872	0.191489	0.255319	0.319149	0.276596	0.425532	0.404255	0.276596	0.170213	0.382979	0.276596	0.446809	0.148936	0.255319	0.297872	0.255319	0.234043	0.319149	0.382979	0.468085	0.404255	0.404255	0.340426	0.361702
ko03030	ko03030: DNA replication	0.333333	0.392157	0.352941	0.294118	0.490196	0.372549	0.313725	0.333333	0.568627	0.509804	0.686275	0.784314	0.803922	0.333333	0.333333	0.313725	0.313725	0.27451	0.313725	0.764706	0.431373	0.784314	0.352941	0.745098	0.764706	0.392157	0.45098	0.529412	0.313725	0.72549	0.431373	0.313725	0.294118	0.745098	0.333333	0.352941	0.254902	0.333333	0.313725	0.372549	0.372549	0.72549	0.392157	0.784314	0.627451	0.372549	0.372549	0.803922
ko03010	ko03010: Ribosome	0.395833	0.472222	0.388889	0.395833	0.604167	0.4375	0.409722	0.444444	0.638889	0.583333	0.763889	0.9375	0.9375	0.486111	0.402778	0.458333	0.416667	0.375	0.430556	0.923611	0.555556	0.923611	0.444444	0.8125	0.833333	0.5	0.555556	0.645833	0.423611	0.854167	0.583333	0.4375	0.381944	0.770833	0.388889	0.416667	0.368056	0.416667	0.388889	0.472222	0.527778	0.805556	0.479167	0.923611	0.888889	0.520833	0.430556	0.9375
ko03018	ko03018: RNA degradation	0.253333	0.226667	0.213333	0.186667	0.453333	0.253333	0.186667	0.293333	0.4	0.386667	0.6	0.72	0.76	0.266667	0.213333	0.226667	0.24	0.2	0.306667	0.76	0.533333	0.706667	0.266667	0.56	0.613333	0.386667	0.36	0.4	0.253333	0.653333	0.373333	0.253333	0.2	0.586667	0.226667	0.28	0.2	0.24	0.226667	0.2	0.28	0.493333	0.266667	0.733333	0.546667	0.333333	0.28	0.706667
ko00230	ko00230: Purine metabolism	0.283333	0.308333	0.379167	0.2375	0.429167	0.333333	0.295833	0.3	0.408333	0.320833	0.416667	0.516667	0.5125	0.3375	0.333333	0.3125	0.2875	0.2375	0.354167	0.475	0.408333	0.504167	0.308333	0.454167	0.458333	0.345833	0.354167	0.4	0.291667	0.4625	0.395833	0.316667	0.25	0.475	0.320833	0.370833	0.2125	0.3375	0.3375	0.308333	0.3375	0.45	0.333333	0.475	0.445833	0.391667	0.329167	0.495833
ko00312	ko00312: beta-Lactam resistance	0	0	0.285714	0	0.285714	0.571429	0.857143	0.142857	0.428571	0	0.142857	0	0.285714	0	0.285714	0.142857	0.142857	0	0.714286	0	0.571429	0.142857	0.714286	0.285714	0.571429	0.142857	1	0.857143	0.142857	0.285714	0.857143	0.571429	0.142857	0.142857	0.142857	0.142857	0.142857	0.285714	0	0.571429	0.428571	0	0.714286	0.142857	0.142857	0.142857	0.428571	0.857143
ko01053	ko01053: Biosynthesis of siderophore group nonribosomal peptides	0	0.03125	0.15625	0	0.09375	0.03125	0.03125	0.03125	0.5625	0.0625	0.1875	0.15625	0.09375	0.0625	0.21875	0.1875	0.0625	0.03125	0.4375	0.1875	0.375	0.15625	0.03125	0.03125	0.0625	0	0	0.1875	0.03125	0.09375	0.3125	0.0625	0	0.15625	0.0625	0.40625	0	0.0625	0.03125	0.09375	0.0625	0.3125	0.15625	0.03125	0.03125	0.375	0.1875	0.0625
ko00561	ko00561: Glycerolipid metabolism	0.222222	0.253968	0.365079	0.238095	0.269841	0.31746	0.253968	0.222222	0.349206	0.222222	0.253968	0.380952	0.365079	0.333333	0.285714	0.285714	0.190476	0.111111	0.301587	0.333333	0.349206	0.365079	0.333333	0.349206	0.333333	0.285714	0.285714	0.349206	0.253968	0.333333	0.301587	0.31746	0.238095	0.349206	0.31746	0.333333	0.174603	0.301587	0.333333	0.222222	0.285714	0.238095	0.285714	0.31746	0.349206	0.301587	0.301587	0.349206
ko00633	ko00633: Nitrotoluene degradation	0.0909091	0.0909091	0.181818	0	0.0909091	0.136364	0.0454545	0.0454545	0.0909091	0.0454545	0.0454545	0.181818	0.136364	0.0909091	0.318182	0.272727	0.227273	0.0454545	0.227273	0.0909091	0.136364	0.136364	0.181818	0.0909091	0.0909091	0.136364	0.0454545	0.0909091	0	0.136364	0.136364	0.0909091	0	0.136364	0.136364	0.409091	0.0454545	0.0454545	0.363636	0.0454545	0.0909091	0.0909091	0.181818	0.136364	0.136364	0.363636	0.318182	0.136364
ko04112	ko04112: Cell cycle - Caulobacter	0.225806	0.290323	0.290323	0.16129	0.258065	0.290323	0.225806	0.290323	0.322581	0.225806	0.258065	0.419355	0.322581	0.290323	0.290323	0.290323	0.290323	0.225806	0.290323	0.258065	0.419355	0.322581	0.290323	0.290323	0.258065	0.258065	0.258065	0.258065	0.258065	0.258065	0.290323	0.290323	0.225806	0.322581	0.290323	0.290323	0.225806	0.258065	0.258065	0.225806	0.258065	0.225806	0.258065	0.322581	0.290323	0.290323	0.322581	0.290323
ko00531	ko00531: Glycosaminoglycan degradation	0	0	0.0714286	0	0.0714286	0	0	0	0	0	0	0	0	0.0714286	0	0	0	0	0.142857	0	0.0714286	0	0.0714286	0	0	0	0	0	0	0	0.142857	0.0714286	0	0.0714286	0	0.142857	0	0	0	0	0	0	0	0	0	0	0	0
ko00625	ko00625: Chloroalkane and chloroalkene degradation	0	0	0.346154	0	0.384615	0	0	0	0.346154	0	0	0.307692	0.307692	0.423077	0.269231	0	0.269231	0	0.423077	0.192308	0.384615	0.307692	0	0.230769	0.230769	0	0	0.230769	0	0.230769	0.307692	0	0.192308	0.346154	0.269231	0.384615	0	0.230769	0.307692	0	0.230769	0	0.230769	0.230769	0.230769	0.307692	0.230769	0.230769
ko00970	ko00970: Aminoacyl-tRNA biosynthesis	0.453125	0.453125	0.46875	0.4375	0.453125	0.484375	0.40625	0.453125	0.421875	0.40625	0.4375	0.46875	0.46875	0.4375	0.484375	0.453125	0.4375	0.46875	0.453125	0.453125	0.453125	0.46875	0.453125	0.46875	0.421875	0.46875	0.453125	0.453125	0.4375	0.46875	0.453125	0.4375	0.46875	0.46875	0.453125	0.46875	0.453125	0.453125	0.46875	0.453125	0.4375	0.4375	0.453125	0.46875	0.46875	0.453125	0.46875	0.46875
ko00903	ko00903: Limonene and pinene degradation	0.190476	0.285714	0.428571	0.0952381	0.666667	0.380952	0.333333	0.285714	0.619048	0.190476	0.285714	0.571429	0.428571	0.52381	0.333333	0.238095	0.238095	0.142857	0.619048	0.333333	0.571429	0.47619	0.333333	0.333333	0.333333	0.285714	0.285714	0.380952	0.333333	0.380952	0.571429	0.333333	0.142857	0.380952	0.333333	0.571429	0.142857	0.285714	0.333333	0.238095	0.238095	0.285714	0.333333	0.428571	0.380952	0.428571	0.238095	0.333333
ko00281	ko00281: Geraniol degradation	0.1875	0.3125	0.375	0.1875	0.375	0.3125	0.25	0.3125	0.4375	0.25	0.3125	0.5	0.4375	0.375	0.3125	0.25	0.1875	0.25	0.5625	0.3125	0.5	0.375	0.25	0.375	0.25	0.1875	0.1875	0.375	0.25	0.375	0.3125	0.25	0.1875	0.3125	0.25	0.375	0.25	0.25	0.375	0.1875	0.1875	0.3125	0.3125	0.375	0.375	0.375	0.25	0.3125
ko03410	ko03410: Base excision repair	0.341463	0.414634	0.365854	0.243902	0.414634	0.390244	0.317073	0.341463	0.487805	0.390244	0.487805	0.634146	0.658537	0.390244	0.317073	0.341463	0.317073	0.341463	0.390244	0.634146	0.439024	0.609756	0.341463	0.512195	0.560976	0.365854	0.365854	0.414634	0.317073	0.512195	0.414634	0.341463	0.292683	0.536585	0.317073	0.390244	0.292683	0.365854	0.292683	0.341463	0.317073	0.463415	0.390244	0.609756	0.487805	0.414634	0.414634	0.634146
ko00480	ko00480: Glutathione metabolism	0.289474	0.315789	0.421053	0.184211	0.421053	0.368421	0.210526	0.342105	0.473684	0.447368	0.421053	0.552632	0.5	0.394737	0.421053	0.315789	0.342105	0.236842	0.421053	0.447368	0.526316	0.552632	0.315789	0.5	0.473684	0.315789	0.368421	0.447368	0.289474	0.526316	0.421053	0.342105	0.263158	0.526316	0.342105	0.394737	0.236842	0.368421	0.447368	0.263158	0.315789	0.394737	0.421053	0.5	0.5	0.447368	0.394737	0.526316
ko00240	ko00240: Pyrimidine metabolism	0.361842	0.368421	0.414474	0.296053	0.513158	0.375	0.342105	0.361842	0.467105	0.421053	0.532895	0.638158	0.638158	0.348684	0.388158	0.394737	0.342105	0.289474	0.401316	0.611842	0.460526	0.618421	0.368421	0.565789	0.578947	0.434211	0.421053	0.473684	0.368421	0.578947	0.460526	0.375	0.309211	0.565789	0.368421	0.421053	0.269737	0.375	0.375	0.368421	0.368421	0.559211	0.394737	0.592105	0.559211	0.453947	0.407895	0.618421
ko00410	ko00410: beta-Alanine metabolism	0.193548	0.290323	0.354839	0.0645161	0.451613	0.322581	0	0.290323	0.580645	0.258065	0.290323	0.516129	0.387097	0.354839	0.387097	0.322581	0.354839	0.16129	0.483871	0.354839	0.548387	0.419355	0.354839	0.387097	0.354839	0.290323	0.290323	0.322581	0.193548	0.387097	0.483871	0.322581	0.16129	0.387097	0.322581	0.483871	0.16129	0.225806	0.322581	0.258065	0.258065	0.258065	0.387097	0.419355	0.387097	0.483871	0.387097	0.322581
ko00130	ko00130: Ubiquinone and other terpenoid-quinone biosynthesis	0.230769	0.333333	0.512821	0.230769	0.333333	0.410256	0.25641	0.410256	0.410256	0.282051	0.358974	0.538462	0.461538	0.410256	0.461538	0.410256	0.358974	0.333333	0.435897	0.410256	0.512821	0.487179	0.230769	0.435897	0.410256	0.282051	0.282051	0.384615	0.333333	0.461538	0.307692	0.307692	0.25641	0.461538	0.307692	0.435897	0.25641	0.282051	0.461538	0.282051	0.358974	0.25641	0.410256	0.512821	0.435897	0.564103	0.435897	0.410256
ko00920	ko00920: Sulfur metabolism	0.375	0.375	0.5	0.3125	0.5625	0.5	0.375	0.40625	0.5	0.4375	0.46875	0.5625	0.5	0.4375	0.5	0.4375	0.375	0.15625	0.53125	0.46875	0.53125	0.53125	0.375	0.5	0.53125	0.46875	0.34375	0.375	0.3125	0.5625	0.53125	0.4375	0.40625	0.53125	0.53125	0.5	0.1875	0.46875	0.4375	0.46875	0.53125	0.46875	0.46875	0.53125	0.5	0.46875	0.46875	0.46875
ko00072	ko00072: Synthesis and degradation of ketone bodies	0.25	0.625	0.875	0.375	0.875	0.875	0.5	0.5	0.875	0.5	0.75	0.875	1	0.875	0.625	0.75	0.75	0.375	0.875	0.625	0.875	0.875	0.5	0.75	0.75	0.5	0.25	0.5	0.375	0.75	0.875	0.625	0.5	0.75	0.875	0.875	0.125	0.5	0.5	0.5	0.875	0.625	0.625	0.875	0.75	0.75	0.625	0.875
ko02040	ko02040: Flagellar assembly	0.0487805	0.0243902	0.219512	0.0487805	0.0731707	0.097561	0	0.0243902	0.0731707	0.0243902	0.0487805	0.097561	0.146341	0.170732	0.292683	0.097561	0.121951	0.0243902	0.170732	0.0243902	0.536585	0.0487805	0.097561	0.0487805	0.0487805	0.0487805	0.0243902	0.0243902	0.0243902	0.0487805	0.0731707	0.0243902	0.0243902	0.243902	0.0731707	0.097561	0	0.0487805	0.195122	0.0487805	0.121951	0.097561	0.268293	0.0487805	0.0487805	0.243902	0.121951	0.0487805
ko03070	ko03070: Bacterial secretion system	0.202703	0.243243	0.432432	0.175676	0.283784	0.27027	0.202703	0.243243	0.27027	0.189189	0.175676	0.432432	0.283784	0.378378	0.283784	0.324324	0.297297	0.202703	0.310811	0.22973	0.459459	0.243243	0.202703	0.243243	0.216216	0.202703	0.283784	0.405405	0.27027	0.27027	0.243243	0.202703	0.202703	0.256757	0.216216	0.351351	0.216216	0.22973	0.472973	0.216216	0.243243	0.202703	0.27027	0.27027	0.283784	0.405405	0.364865	0.216216
ko03440	ko03440: Homologous recombination	0.389831	0.423729	0.457627	0.338983	0.457627	0.423729	0.389831	0.389831	0.542373	0.40678	0.525424	0.627119	0.661017	0.389831	0.423729	0.40678	0.40678	0.372881	0.389831	0.610169	0.423729	0.610169	0.423729	0.525424	0.559322	0.440678	0.474576	0.542373	0.372881	0.610169	0.457627	0.389831	0.372881	0.576271	0.389831	0.457627	0.355932	0.423729	0.40678	0.389831	0.40678	0.525424	0.423729	0.627119	0.576271	0.491525	0.440678	0.644068
ko00280	ko00280: Valine, leucine and isoleucine degradation	0.22807	0.350877	0.526316	0.280702	0.473684	0.368421	0.315789	0.315789	0.526316	0.280702	0.385965	0.54386	0.54386	0.491228	0.385965	0.333333	0.298246	0.175439	0.578947	0.438596	0.54386	0.491228	0.403509	0.421053	0.421053	0.315789	0.315789	0.385965	0.298246	0.491228	0.473684	0.385965	0.280702	0.45614	0.403509	0.45614	0.192982	0.368421	0.385965	0.315789	0.350877	0.403509	0.403509	0.491228	0.473684	0.45614	0.385965	0.421053
ko00040	ko00040: Pentose and glucuronate interconversions	0.294118	0.352941	0.470588	0.294118	0.392157	0.352941	0.294118	0.294118	0.392157	0.254902	0.294118	0.352941	0.45098	0.431373	0.313725	0.352941	0.235294	0.156863	0.470588	0.352941	0.490196	0.411765	0.372549	0.352941	0.352941	0.392157	0.352941	0.45098	0.333333	0.392157	0.431373	0.352941	0.294118	0.372549	0.45098	0.411765	0.196078	0.392157	0.27451	0.313725	0.392157	0.313725	0.411765	0.372549	0.333333	0.470588	0.411765	0.352941
ko02020	ko02020: Two-component system	0.173913	0.186335	0.490683	0.136646	0.347826	0.291925	0.217391	0.214286	0.36646	0.192547	0.158385	0.360248	0.276398	0.326087	0.285714	0.263975	0.251553	0.145963	0.39441	0.186335	0.484472	0.273292	0.236025	0.276398	0.26087	0.226708	0.276398	0.357143	0.21118	0.313665	0.338509	0.282609	0.180124	0.357143	0.322981	0.39441	0.167702	0.267081	0.248447	0.204969	0.291925	0.195652	0.319876	0.28882	0.295031	0.406832	0.307453	0.245342
ko00860	ko00860: Porphyrin and chlorophyll metabolism	0.368932	0.378641	0.495146	0.349515	0.456311	0.436893	0.378641	0.368932	0.475728	0.38835	0.427184	0.456311	0.466019	0.485437	0.359223	0.398058	0.252427	0.184466	0.446602	0.446602	0.543689	0.456311	0.417476	0.436893	0.427184	0.378641	0.378641	0.446602	0.38835	0.446602	0.466019	0.398058	0.262136	0.456311	0.436893	0.456311	0.194175	0.38835	0.417476	0.378641	0.398058	0.398058	0.407767	0.466019	0.398058	0.407767	0.398058	0.427184
ko00630	ko00630: Glyoxylate and dicarboxylate metabolism	0.272727	0.363636	0.5	0.212121	0.424242	0.378788	0.272727	0.30303	0.545455	0.318182	0.318182	0.469697	0.409091	0.454545	0.439394	0.363636	0.30303	0.227273	0.454545	0.333333	0.5	0.454545	0.348485	0.393939	0.393939	0.287879	0.257576	0.378788	0.30303	0.439394	0.409091	0.363636	0.257576	0.469697	0.363636	0.454545	0.212121	0.318182	0.439394	0.287879	0.333333	0.333333	0.409091	0.424242	0.393939	0.424242	0.409091	0.363636
ko03060	ko03060: Protein export	0.410256	0.512821	0.435897	0.384615	0.615385	0.435897	0.410256	0.410256	0.512821	0.435897	0.538462	0.717949	0.717949	0.435897	0.461538	0.487179	0.461538	0.410256	0.410256	0.717949	0.487179	0.717949	0.410256	0.692308	0.564103	0.461538	0.589744	0.589744	0.435897	0.717949	0.461538	0.410256	0.410256	0.692308	0.410256	0.512821	0.410256	0.435897	0.435897	0.487179	0.461538	0.641026	0.435897	0.74359	0.692308	0.538462	0.435897	0.74359
ko02030	ko02030: Bacterial chemotaxis	0.307692	0.230769	0.5	0	0.346154	0.346154	0.115385	0.192308	0.346154	0.192308	0.192308	0.423077	0.384615	0.461538	0.307692	0.192308	0.230769	0.230769	0.461538	0.0384615	0.692308	0.307692	0	0.307692	0	0	0.153846	0.269231	0.115385	0.384615	0.307692	0.192308	0.153846	0.423077	0.307692	0.423077	0.230769	0.192308	0.307692	0	0.423077	0	0.576923	0.307692	0.307692	0.538462	0.269231	0.153846
ko00910	ko00910: Nitrogen metabolism	0.272727	0.323232	0.545455	0.262626	0.40404	0.333333	0.272727	0.313131	0.434343	0.232323	0.292929	0.434343	0.363636	0.414141	0.333333	0.333333	0.313131	0.232323	0.434343	0.323232	0.535354	0.343434	0.323232	0.353535	0.333333	0.323232	0.272727	0.323232	0.292929	0.373737	0.40404	0.353535	0.242424	0.484848	0.393939	0.414141	0.212121	0.343434	0.484848	0.313131	0.343434	0.313131	0.40404	0.373737	0.343434	0.373737	0.353535	0.383838
ko00330	ko00330: Arginine and proline metabolism	0.288	0.384	0.464	0.24	0.384	0.384	0.304	0.32	0.464	0.336	0.376	0.448	0.408	0.384	0.376	0.4	0.384	0.208	0.432	0.368	0.504	0.408	0.376	0.408	0.392	0.384	0.368	0.44	0.344	0.408	0.456	0.4	0.272	0.464	0.368	0.424	0.208	0.4	0.432	0.328	0.392	0.32	0.472	0.408	0.416	0.48	0.424	0.416
ko00052	ko00052: Galactose metabolism	0.333333	0.298246	0.473684	0.22807	0.491228	0.403509	0.350877	0.350877	0.421053	0.280702	0.298246	0.438596	0.421053	0.385965	0.421053	0.385965	0.368421	0.245614	0.421053	0.263158	0.526316	0.385965	0.421053	0.385965	0.368421	0.403509	0.350877	0.438596	0.350877	0.421053	0.421053	0.385965	0.368421	0.421053	0.438596	0.508772	0.192982	0.438596	0.315789	0.403509	0.421053	0.350877	0.45614	0.385965	0.368421	0.421053	0.438596	0.421053
ko00511	ko00511: Other glycan degradation	0.4375	0.4375	0.5625	0.5	0.5625	0.4375	0.4375	0.4375	0.5	0.4375	0.4375	0.4375	0.5	0.5	0.5	0.4375	0.25	0.125	0.5625	0.4375	0.625	0.4375	0.4375	0.4375	0.4375	0.5	0.4375	0.5	0.4375	0.4375	0.5625	0.4375	0.4375	0.5	0.5	0.5625	0.125	0.4375	0.4375	0.375	0.4375	0.375	0.5625	0.4375	0.4375	0.625	0.5	0.4375
ko02010	ko02010: ABC transporters	0.298462	0.304615	0.52	0.215385	0.424615	0.366154	0.252308	0.304615	0.467692	0.270769	0.24	0.495385	0.387692	0.430769	0.418462	0.366154	0.270769	0.227692	0.483077	0.307692	0.538462	0.393846	0.335385	0.329231	0.350769	0.289231	0.316923	0.421538	0.258462	0.403077	0.430769	0.341538	0.252308	0.443077	0.415385	0.467692	0.178462	0.307692	0.4	0.28	0.335385	0.264615	0.427692	0.412308	0.363077	0.464615	0.381538	0.363077
ko03430	ko03430: Mismatch repair	0.422222	0.511111	0.533333	0.333333	0.555556	0.466667	0.4	0.422222	0.533333	0.422222	0.577778	0.777778	0.755556	0.444444	0.422222	0.4	0.4	0.288889	0.4	0.711111	0.555556	0.733333	0.422222	0.688889	0.666667	0.466667	0.533333	0.577778	0.377778	0.666667	0.466667	0.377778	0.377778	0.711111	0.422222	0.444444	0.266667	0.422222	0.466667	0.422222	0.422222	0.622222	0.422222	0.755556	0.644444	0.422222	0.466667	0.755556
ko00640	ko00640: Propanoate metabolism	0.393939	0.454545	0.560606	0.287879	0.545455	0.409091	0.424242	0.439394	0.575758	0.378788	0.424242	0.636364	0.545455	0.484848	0.454545	0.424242	0.409091	0.227273	0.575758	0.469697	0.606061	0.575758	0.424242	0.439394	0.484848	0.469697	0.363636	0.378788	0.348485	0.545455	0.515152	0.5	0.363636	0.5	0.5	0.515152	0.227273	0.439394	0.439394	0.424242	0.439394	0.409091	0.5	0.560606	0.5	0.560606	0.469697	0.530303
ko00540	ko00540: Lipopolysaccharide biosynthesis	0.266667	0.133333	0.6	0.1	0.233333	0.433333	0.0666667	0.233333	0.333333	0.266667	0.0666667	0.4	0.333333	0.5	0.533333	0.6	0.533333	0.366667	0.366667	0.166667	0.6	0.0666667	0.3	0.366667	0.0333333	0.2	0.1	0.4	0.5	0.433333	0.2	0.166667	0.233333	0.6	0.233333	0.533333	0.333333	0.233333	0.633333	0.1	0.233333	0.0666667	0.333333	0.433333	0.433333	0.633333	0.6	0.366667
ko00260	ko00260: Glycine, serine and threonine metabolism	0.373134	0.432836	0.522388	0.343284	0.492537	0.477612	0.41791	0.41791	0.522388	0.41791	0.402985	0.58209	0.567164	0.567164	0.492537	0.477612	0.462687	0.402985	0.522388	0.447761	0.58209	0.552239	0.41791	0.567164	0.477612	0.462687	0.41791	0.492537	0.41791	0.537313	0.537313	0.477612	0.41791	0.552239	0.477612	0.552239	0.402985	0.447761	0.507463	0.462687	0.462687	0.41791	0.507463	0.537313	0.537313	0.58209	0.507463	0.477612
ko00400	ko00400: Phenylalanine, tyrosine and tryptophan biosynthesis	0.403226	0.483871	0.580645	0.33871	0.467742	0.483871	0.387097	0.467742	0.532258	0.419355	0.467742	0.580645	0.5	0.419355	0.403226	0.483871	0.403226	0.370968	0.467742	0.451613	0.5	0.532258	0.451613	0.483871	0.483871	0.467742	0.419355	0.419355	0.419355	0.532258	0.532258	0.451613	0.290323	0.548387	0.467742	0.548387	0.370968	0.483871	0.548387	0.370968	0.467742	0.403226	0.467742	0.532258	0.532258	0.483871	0.516129	0.532258
ko00520	ko00520: Amino sugar and nucleotide sugar metabolism	0.448598	0.429907	0.551402	0.411215	0.485981	0.476636	0.420561	0.439252	0.514019	0.439252	0.485981	0.53271	0.551402	0.542056	0.439252	0.439252	0.392523	0.317757	0.46729	0.46729	0.542056	0.485981	0.439252	0.476636	0.439252	0.457944	0.401869	0.46729	0.411215	0.514019	0.476636	0.439252	0.401869	0.523364	0.476636	0.514019	0.327103	0.439252	0.476636	0.420561	0.439252	0.420561	0.46729	0.504673	0.495327	0.448598	0.476636	0.495327
ko00270	ko00270: Cysteine and methionine metabolism	0.393939	0.454545	0.575758	0.272727	0.515152	0.484848	0.287879	0.393939	0.515152	0.409091	0.393939	0.560606	0.530303	0.484848	0.5	0.439394	0.439394	0.30303	0.515152	0.439394	0.545455	0.5	0.409091	0.5	0.484848	0.484848	0.439394	0.5	0.393939	0.560606	0.545455	0.439394	0.363636	0.545455	0.484848	0.515152	0.318182	0.469697	0.545455	0.378788	0.424242	0.393939	0.560606	0.515152	0.530303	0.545455	0.560606	0.469697
ko00650	ko00650: Butanoate metabolism	0.391304	0.507246	0.666667	0.304348	0.57971	0.492754	0.405797	0.42029	0.565217	0.376812	0.449275	0.652174	0.565217	0.507246	0.521739	0.507246	0.434783	0.246377	0.652174	0.449275	0.623188	0.57971	0.449275	0.507246	0.507246	0.521739	0.463768	0.536232	0.391304	0.637681	0.57971	0.492754	0.289855	0.608696	0.507246	0.637681	0.173913	0.42029	0.507246	0.391304	0.463768	0.449275	0.507246	0.594203	0.608696	0.637681	0.521739	0.492754
ko00500	ko00500: Starch and sucrose metabolism	0.443038	0.43038	0.518987	0.329114	0.518987	0.443038	0.417722	0.443038	0.531646	0.443038	0.443038	0.556962	0.556962	0.493671	0.43038	0.367089	0.367089	0.240506	0.531646	0.43038	0.582278	0.531646	0.443038	0.481013	0.493671	0.481013	0.405063	0.493671	0.367089	0.531646	0.506329	0.481013	0.379747	0.531646	0.506329	0.481013	0.21519	0.455696	0.405063	0.468354	0.443038	0.341772	0.493671	0.518987	0.518987	0.506329	0.468354	0.531646
ko00300	ko00300: Lysine biosynthesis	0.425	0.5	0.55	0.325	0.525	0.475	0.425	0.475	0.525	0.475	0.475	0.625	0.65	0.475	0.425	0.425	0.5	0.325	0.5	0.55	0.575	0.625	0.475	0.5	0.575	0.5	0.425	0.475	0.475	0.6	0.525	0.525	0.45	0.55	0.5	0.475	0.375	0.525	0.475	0.475	0.45	0.525	0.475	0.6	0.575	0.55	0.55	0.625
ko00450	ko00450: Selenocompound metabolism	0.428571	0.535714	0.642857	0.321429	0.607143	0.535714	0.392857	0.535714	0.642857	0.428571	0.464286	0.571429	0.571429	0.607143	0.535714	0.5	0.321429	0.25	0.642857	0.571429	0.678571	0.571429	0.464286	0.5	0.571429	0.535714	0.357143	0.357143	0.321429	0.607143	0.607143	0.535714	0.392857	0.607143	0.714286	0.571429	0.214286	0.535714	0.571429	0.428571	0.571429	0.5	0.642857	0.571429	0.535714	0.642857	0.571429	0.5
ko00760	ko00760: Nicotinate and nicotinamide metabolism	0.457143	0.542857	0.6	0.457143	0.542857	0.542857	0.457143	0.457143	0.514286	0.457143	0.428571	0.571429	0.542857	0.514286	0.628571	0.457143	0.457143	0.371429	0.542857	0.485714	0.6	0.514286	0.4	0.514286	0.514286	0.485714	0.485714	0.542857	0.4	0.6	0.514286	0.514286	0.371429	0.571429	0.485714	0.571429	0.371429	0.542857	0.6	0.457143	0.485714	0.428571	0.571429	0.542857	0.6	0.628571	0.6	0.542857
ko00340	ko00340: Histidine metabolism	0.473684	0.473684	0.631579	0.421053	0.605263	0.526316	0.5	0.578947	0.657895	0.526316	0.526316	0.657895	0.657895	0.578947	0.552632	0.5	0.526316	0.473684	0.552632	0.631579	0.631579	0.657895	0.526316	0.657895	0.605263	0.578947	0.526316	0.605263	0.5	0.684211	0.605263	0.552632	0.473684	0.684211	0.526316	0.631579	0.473684	0.578947	0.552632	0.5	0.605263	0.526316	0.578947	0.736842	0.605263	0.631579	0.5	0.605263
ko00720	ko00720: Carbon fixation pathways in prokaryotes	0.507463	0.462687	0.686567	0.41791	0.58209	0.522388	0.507463	0.522388	0.522388	0.507463	0.41791	0.61194	0.552239	0.537313	0.597015	0.58209	0.552239	0.358209	0.567164	0.41791	0.61194	0.507463	0.492537	0.522388	0.522388	0.567164	0.492537	0.597015	0.477612	0.58209	0.567164	0.537313	0.41791	0.641791	0.537313	0.656716	0.402985	0.567164	0.641791	0.462687	0.537313	0.432836	0.58209	0.61194	0.58209	0.656716	0.597015	0.552239
ko00750	ko00750: Vitamin B6 metabolism	0.4	0.4	0.666667	0.466667	0.666667	0.666667	0.333333	0.6	0.6	0.466667	0.4	0.733333	0.533333	0.666667	0.666667	0.533333	0.533333	0.533333	0.6	0.466667	0.8	0.466667	0.4	0.6	0.4	0.466667	0.466667	0.666667	0.6	0.6	0.666667	0.6	0.466667	0.533333	0.466667	0.666667	0.533333	0.4	0.6	0.333333	0.4	0.6	0.6	0.666667	0.6	0.6	0.6	0.533333
ko00061	ko00061: Fatty acid biosynthesis	0.461538	0.461538	0.576923	0.346154	0.576923	0.5	0.423077	0.538462	0.538462	0.423077	0.346154	0.576923	0.615385	0.5	0.576923	0.461538	0.5	0.538462	0.615385	0.538462	0.576923	0.538462	0.5	0.538462	0.423077	0.461538	0.5	0.538462	0.461538	0.615385	0.615385	0.5	0.5	0.615385	0.538462	0.653846	0.461538	0.423077	0.576923	0.5	0.423077	0.5	0.5	0.538462	0.5	0.5	0.5	0.576923
ko00521	ko00521: Streptomycin biosynthesis	0.529412	0.588235	0.588235	0.529412	0.588235	0.588235	0.588235	0.588235	0.588235	0.588235	0.647059	0.588235	0.588235	0.529412	0.529412	0.588235	0.529412	0.470588	0.588235	0.588235	0.529412	0.588235	0.588235	0.529412	0.529412	0.588235	0.411765	0.352941	0.411765	0.588235	0.588235	0.588235	0.529412	0.529412	0.588235	0.529412	0.294118	0.588235	0.529412	0.470588	0.588235	0.588235	0.529412	0.588235	0.588235	0.588235	0.470588	0.588235
ko00051	ko00051: Fructose and mannose metabolism	0.477612	0.537313	0.671642	0.447761	0.61194	0.537313	0.477612	0.477612	0.626866	0.507463	0.537313	0.58209	0.626866	0.597015	0.507463	0.492537	0.38806	0.343284	0.641791	0.537313	0.671642	0.61194	0.522388	0.552239	0.492537	0.537313	0.462687	0.626866	0.447761	0.58209	0.58209	0.522388	0.492537	0.626866	0.626866	0.58209	0.283582	0.507463	0.522388	0.477612	0.522388	0.507463	0.552239	0.58209	0.567164	0.58209	0.58209	0.567164
ko00010	ko00010: Glycolysis / Gluconeogenesis	0.5125	0.5375	0.6	0.4375	0.6	0.5125	0.5375	0.55	0.575	0.4875	0.5	0.625	0.6	0.55	0.55	0.55	0.4875	0.35	0.5875	0.5125	0.6375	0.6125	0.5	0.525	0.575	0.5375	0.5	0.525	0.5	0.6	0.5875	0.5625	0.45	0.6	0.575	0.6125	0.3125	0.5625	0.4875	0.55	0.55	0.45	0.6	0.5875	0.6	0.6125	0.5875	0.6
ko00790	ko00790: Folate biosynthesis	0.583333	0.5	0.625	0.458333	0.625	0.625	0.541667	0.625	0.625	0.583333	0.5	0.708333	0.666667	0.625	0.625	0.541667	0.541667	0.416667	0.625	0.625	0.625	0.666667	0.583333	0.5	0.625	0.625	0.541667	0.583333	0.5	0.625	0.625	0.666667	0.5	0.708333	0.625	0.625	0.5	0.625	0.625	0.541667	0.625	0.541667	0.666667	0.666667	0.666667	0.666667	0.625	0.625
ko04122	ko04122: Sulfur relay system	0.47619	0.571429	0.809524	0.428571	0.714286	0.761905	0.52381	0.52381	0.619048	0.52381	0.47619	0.857143	0.619048	0.666667	0.714286	0.714286	0.428571	0.666667	0.619048	0.571429	0.809524	0.714286	0.52381	0.666667	0.571429	0.52381	0.571429	0.666667	0.428571	0.857143	0.666667	0.619048	0.571429	0.809524	0.619048	0.714286	0.52381	0.47619	0.857143	0.428571	0.761905	0.52381	0.666667	0.857143	0.809524	0.666667	0.666667	0.714286
ko00250	ko00250: Alanine, aspartate and glutamate metabolism	0.444444	0.537037	0.62963	0.462963	0.648148	0.555556	0.462963	0.481481	0.648148	0.537037	0.537037	0.703704	0.685185	0.611111	0.611111	0.574074	0.555556	0.37037	0.611111	0.574074	0.62963	0.648148	0.537037	0.611111	0.574074	0.574074	0.537037	0.574074	0.481481	0.685185	0.685185	0.555556	0.481481	0.685185	0.555556	0.648148	0.37037	0.5	0.592593	0.537037	0.5	0.555556	0.611111	0.648148	0.666667	0.592593	0.574074	0.611111
ko00020	ko00020: Citrate cycle (TCA cycle)	0.641509	0.622642	0.773585	0.45283	0.754717	0.622642	0.584906	0.603774	0.660377	0.641509	0.679245	0.830189	0.754717	0.603774	0.603774	0.698113	0.584906	0.415094	0.679245	0.622642	0.754717	0.773585	0.584906	0.679245	0.773585	0.679245	0.603774	0.698113	0.528302	0.811321	0.641509	0.641509	0.471698	0.886792	0.660377	0.754717	0.45283	0.660377	0.698113	0.566038	0.660377	0.641509	0.754717	0.811321	0.867925	0.773585	0.698113	0.754717
ko00660	ko00660: C5-Branched dibasic acid metabolism	0.666667	0.666667	0.666667	0.666667	0.666667	0.666667	0.666667	0.666667	0.666667	0.666667	0.666667	0.666667	0.833333	0.75	0.75	0.666667	0.666667	0.5	0.75	0.75	0.666667	0.666667	0.75	0.666667	0.666667	0.666667	0.75	0.833333	0.666667	0.666667	0.75	0.666667	0.583333	0.75	0.666667	0.75	0.416667	0.666667	0.666667	0.666667	0.666667	0.666667	0.666667	0.666667	0.666667	0.75	0.75	0.666667
ko00785	ko00785: Lipoic acid metabolism	0.5	0.5	1	0.5	1	0.75	0.75	0.75	0.75	1	0.75	1	1	0.75	0.75	0.75	0.75	0.75	0.75	1	0.75	1	0.75	1	1	0.75	0.75	0.75	0.75	1	1	0.75	0.75	1	0.75	0.75	0.75	0.75	0.75	0.75	0.75	1	0.75	1	1	0.75	0.75	1
ko00030	ko00030: Pentose phosphate pathway	0.522727	0.545455	0.613636	0.454545	0.590909	0.590909	0.545455	0.5	0.613636	0.522727	0.522727	0.590909	0.590909	0.636364	0.590909	0.659091	0.568182	0.454545	0.636364	0.522727	0.704545	0.590909	0.568182	0.568182	0.568182	0.545455	0.590909	0.636364	0.568182	0.613636	0.568182	0.590909	0.477273	0.568182	0.568182	0.590909	0.386364	0.568182	0.590909	0.545455	0.568182	0.568182	0.590909	0.613636	0.590909	0.659091	0.590909	0.590909
ko00730	ko00730: Thiamine metabolism	0.636364	0.727273	0.772727	0.636364	0.727273	0.727273	0.590909	0.636364	0.681818	0.5	0.636364	0.681818	0.727273	0.636364	0.636364	0.681818	0.590909	0.590909	0.727273	0.636364	0.727273	0.681818	0.636364	0.681818	0.681818	0.727273	0.681818	0.681818	0.545455	0.727273	0.727273	0.681818	0.590909	0.727273	0.681818	0.727273	0.590909	0.681818	0.772727	0.636364	0.727273	0.590909	0.681818	0.727273	0.727273	0.727273	0.727273	0.727273
ko00620	ko00620: Pyruvate metabolism	0.561644	0.616438	0.726027	0.438356	0.753425	0.630137	0.589041	0.671233	0.712329	0.575342	0.60274	0.753425	0.767123	0.657534	0.684932	0.643836	0.589041	0.410959	0.739726	0.589041	0.794521	0.739726	0.60274	0.671233	0.684932	0.630137	0.561644	0.630137	0.575342	0.753425	0.767123	0.671233	0.520548	0.767123	0.69863	0.767123	0.410959	0.657534	0.671233	0.561644	0.630137	0.547945	0.671233	0.739726	0.69863	0.712329	0.712329	0.712329
ko00780	ko00780: Biotin metabolism	0.8	0.8	0.8	0.6	0.7	0.7	0.7	0.7	0.8	0.8	0.8	0.8	0.9	0.8	0.8	0.7	0.7	0.6	0.8	0.8	0.8	0.8	0.8	0.8	0.8	0.7	0.7	0.8	0.7	0.8	0.7	0.7	0.7	0.9	0.7	0.8	0.6	0.7	0.9	0.8	0.7	0.8	0.8	0.8	0.8	0.7	0.7	0.9
ko00670	ko00670: One carbon pool by folate	0.592593	0.592593	0.666667	0.555556	0.592593	0.555556	0.518519	0.592593	0.62963	0.592593	0.592593	0.703704	0.666667	0.555556	0.555556	0.518519	0.518519	0.444444	0.666667	0.666667	0.666667	0.666667	0.518519	0.592593	0.666667	0.592593	0.518519	0.592593	0.518519	0.703704	0.666667	0.592593	0.518519	0.740741	0.592593	0.62963	0.37037	0.592593	0.555556	0.555556	0.592593	0.592593	0.666667	0.666667	0.666667	0.592593	0.592593	0.666667
ko00770	ko00770: Pantothenate and CoA biosynthesis	0.551724	0.551724	0.655172	0.482759	0.689655	0.551724	0.517241	0.586207	0.724138	0.586207	0.517241	0.689655	0.655172	0.551724	0.655172	0.586207	0.586207	0.482759	0.655172	0.62069	0.689655	0.689655	0.551724	0.655172	0.655172	0.551724	0.586207	0.62069	0.517241	0.62069	0.62069	0.586207	0.551724	0.689655	0.655172	0.724138	0.517241	0.551724	0.62069	0.551724	0.586207	0.551724	0.586207	0.655172	0.655172	0.724138	0.62069	0.62069
ko00900	ko00900: Terpenoid backbone biosynthesis	0.514286	0.485714	0.657143	0.457143	0.685714	0.628571	0.542857	0.6	0.714286	0.571429	0.6	0.771429	0.771429	0.657143	0.628571	0.657143	0.628571	0.428571	0.657143	0.657143	0.771429	0.8	0.571429	0.685714	0.685714	0.571429	0.542857	0.571429	0.6	0.771429	0.685714	0.628571	0.6	0.8	0.657143	0.657143	0.457143	0.6	0.542857	0.571429	0.657143	0.571429	0.571429	0.8	0.742857	0.685714	0.685714	0.8
ko02060	ko02060: Phosphotransferase system (PTS)	0.6	0.573333	0.76	0.493333	0.786667	0.666667	0.626667	0.613333	0.653333	0.573333	0.533333	0.693333	0.72	0.64	0.68	0.586667	0.493333	0.346667	0.72	0.506667	0.84	0.653333	0.68	0.626667	0.64	0.6	0.6	0.693333	0.6	0.68	0.706667	0.653333	0.653333	0.706667	0.666667	0.786667	0.28	0.68	0.573333	0.653333	0.653333	0.466667	0.706667	0.64	0.64	0.626667	0.746667	0.666667
ko00290	ko00290: Valine, leucine and isoleucine biosynthesis	0.863636	0.818182	0.818182	0.772727	0.772727	0.772727	0.772727	0.772727	0.818182	0.818182	0.818182	0.863636	0.818182	0.772727	0.863636	0.772727	0.727273	0.727273	0.818182	0.863636	0.863636	0.818182	0.818182	0.818182	0.863636	0.863636	0.818182	0.863636	0.818182	0.909091	0.863636	0.772727	0.772727	0.863636	0.818182	0.863636	0.727273	0.818182	0.818182	0.818182	0.772727	0.863636	0.772727	0.818182	0.863636	0.954545	0.954545	0.818182
ko00471	ko00471: D-Glutamine and D-glutamate metabolism	0.666667	0.666667	1	0.666667	1	0.666667	0.666667	0.666667	1	0.833333	0.666667	1	0.666667	1	1	0.666667	1	0.833333	1	0.666667	1	0.666667	0.5	0.833333	0.666667	0.666667	0.833333	0.833333	0.5	0.666667	1	0.833333	0.5	1	0.666667	1	0.666667	0.833333	1	0.666667	0.666667	0.666667	0.833333	0.666667	0.666667	1	0.666667	0.666667
ko00550	ko00550: Peptidoglycan biosynthesis	0.513514	0.513514	1	0.513514	0.972973	0.810811	0.702703	0.72973	0.891892	0.567568	0.567568	0.837838	0.810811	0.837838	0.675676	0.702703	0.675676	0.540541	0.918919	0.567568	0.972973	0.837838	0.864865	0.810811	0.783784	0.675676	0.648649	0.72973	0.72973	0.864865	0.918919	0.837838	0.756757	0.891892	0.918919	0.972973	0.540541	0.918919	0.621622	0.72973	0.837838	0.567568	0.810811	0.702703	0.837838	0.810811	0.756757	0.918919
ko00473	ko00473: D-Alanine metabolism	0.8	0.8	1	0.8	1	1	1	1	1	0.8	0.8	1	1	1	0.8	1	1	0.4	1	1	1	0.6	1	1	1	1	1	1	1	1	1	1	0.8	1	1	1	0.8	1	0.8	1	1	1	1	0.8	1	1	1	1
[truncated: 601 more columns]
